# Supplementary material for: Ethyl 3-[1-(4-bromo­phen­yl)eth­ylidene]carbazate
Source: Acta Crystallogr Sect E Struct Rep Online. 2009 Oct 31;65(Pt 11):o2938. doi: 10.1107/S1600536809044614 (PMC2971419; doi:10.1107/S1600536809044614)
Supplement: Supplementary file 2 [file e-65-o2938-Isup2.hkl]

# 
# h,k,l, Fc-squared, Fo-squared, sigma(Fo-squared) and status flag 
# 
data_I
_shelx_title ' y-4 in P2(1)                New: Pca21' 
_shelx_refln_list_code          4 
_shelx_F_calc_maximum      144.62 
_exptl_crystal_F_000       543.89 
_reflns_d_resolution_high  0.7700 
 
loop_ 
 _symmetry_equiv_pos_as_xyz 
 'x, y, z' 
 '-x, -y, z+1/2' 
 '-x+1/2, y, z+1/2' 
 'x+1/2, -y, z' 
 
_cell_length_a     7.6810 
_cell_length_b     5.9520 
_cell_length_c    24.7500 
_cell_angle_alpha  90.000 
_cell_angle_beta   90.000 
_cell_angle_gamma  90.000 
 
_shelx_F_squared_multiplier     1.000 
 
loop_ 
 _refln_index_h 
 _refln_index_k 
 _refln_index_l 
 _refln_F_squared_calc 
 _refln_F_squared_meas 
 _refln_F_squared_sigma 
 _refln_observed_status 
   2   1 -31       13.35        3.37      7.34 o 
   1   1 -30       30.14       38.30     21.43 o 
   2   1 -30        9.41       10.22     14.88 o 
   3   1 -30      118.94      110.83     24.61 o 
   0   2 -30      143.26      196.66     35.72 o 
   1   2 -30       22.21       28.36     10.20 o 
   2   2 -30       25.27       29.37     19.75 o 
   2   0 -29       74.07       35.82     18.16 o 
   4   0 -29       67.65       84.62     34.38 o 
   1   1 -29      277.00      392.53     38.90 o 
   2   1 -29        8.96       -0.40      5.85 o 
   3   1 -29       22.24        5.14      6.10 o 
   4   1 -29        2.79        6.81      8.52 o 
   1   2 -29       91.31      128.52     22.63 o 
   2   2 -29       64.97       98.44     17.07 o 
   3   2 -29        3.63       15.88     18.75 o 
   1   3 -29       36.40       45.54     18.69 o 
   2   0 -28      196.14      143.98     19.55 o 
   4   0 -28        4.79       10.57      8.11 o 
   0   1 -28       10.82       18.46     12.60 o 
   1   1 -28       74.55      138.71     17.66 o 
   2   1 -28       20.01       13.87      4.45 o 
   3   1 -28      101.87      119.07     21.80 o 
   4   1 -28        3.03        9.64      5.95 o 
   0   2 -28      131.68      177.22     32.84 o 
   1   2 -28       18.30       29.73     11.67 o 
   2   2 -28       39.37       54.41     14.05 o 
   3   2 -28       34.66       25.43     23.62 o 
   4   2 -28        0.25       -2.13      7.93 o 
   0   3 -28      102.70      153.50     72.33 o 
   1   3 -28       19.07       21.92     11.51 o 
   2   3 -28       38.67       40.59     15.11 o 
   3   3 -28        9.13        1.59     10.12 o 
   2   0 -27      241.27      236.85     48.12 o 
   4   0 -27      227.66      314.51     75.91 o 
   1   1 -27      344.11      411.23     62.32 o 
   2   1 -27       52.40       55.75      8.34 o 
   3   1 -27       53.99       48.36     13.04 o 
   4   1 -27       39.68       27.85     18.81 o 
   5   1 -27       25.30       10.41      9.45 o 
   1   2 -27       99.48      163.32     22.85 o 
   2   2 -27       68.33       91.17     23.56 o 
   3   2 -27       12.10        9.26      3.85 o 
   4   2 -27       33.32       21.81      6.72 o 
   1   3 -27       29.89       38.18     17.12 o 
   2   3 -27       35.77       51.54     15.75 o 
   3   3 -27       16.58        8.02      9.82 o 
   1   4 -27       63.18       87.85     26.10 o 
   0   0 -26     1127.66     1394.70    108.06 o 
   2   0 -26      306.55      288.84     32.45 o 
   4   0 -26       32.77       36.81     17.17 o 
   0   1 -26      317.42      400.57     58.64 o 
   1   1 -26       51.45       52.69      7.58 o 
   2   1 -26       29.54       24.51      5.52 o 
   3   1 -26      214.50      274.86     37.67 o 
   4   1 -26        1.06        0.44      8.63 o 
   5   1 -26       28.26       38.70     13.77 o 
   0   2 -26      236.39      312.36     83.84 o 
   1   2 -26       35.13       55.28     15.86 o 
   2   2 -26      121.80      135.82     28.09 o 
   3   2 -26       65.12       49.21     12.75 o 
   4   2 -26        1.22        2.31      4.13 o 
   5   2 -26       21.06       13.63      6.78 o 
   0   3 -26      142.67      197.36     50.70 o 
   1   3 -26       11.25        5.48      9.01 o 
   2   3 -26       65.10       89.22     17.97 o 
   3   3 -26       31.21       16.43     25.85 o 
   4   3 -26        0.90        2.80      2.71 o 
   0   4 -26        4.05        3.47     32.05 o 
   1   4 -26        0.28       -9.54     14.83 o 
   2   4 -26       18.86       17.64     17.33 o 
   2   0 -25      531.42      537.36     27.41 o 
   4   0 -25       90.55       86.72     41.58 o 
   6   0 -25       84.92       81.39     61.22 o 
   1   1 -25      347.55      374.73     49.67 o 
   2   1 -25       59.83       53.79      9.07 o 
   3   1 -25       16.51       22.95      5.13 o 
   4   1 -25       11.91       14.68     11.17 o 
   5   1 -25        1.92       -2.15      6.46 o 
   6   1 -25        6.32       12.46     10.29 o 
   1   2 -25      108.02       68.65     20.64 o 
   2   2 -25       69.47       71.18     11.29 o 
   3   2 -25       19.27       14.03      6.95 o 
   4   2 -25      134.57      175.60     17.69 o 
   5   2 -25        1.45        0.26      3.15 o 
   1   3 -25       70.88       84.42     25.99 o 
   2   3 -25       60.45       83.51     25.24 o 
   3   3 -25       21.84       19.06      6.01 o 
   4   3 -25       58.74       36.02     13.32 o 
   1   4 -25       82.85      110.50     32.54 o 
   2   4 -25        1.96       14.61     18.45 o 
   3   4 -25       18.65       10.39     13.55 o 
   0   0 -24     1177.87     1495.81    110.93 o 
   2   0 -24      379.88      340.27     18.81 o 
   4   0 -24      201.44      223.85     42.47 o 
   6   0 -24       29.38       39.15     26.79 o 
   0   1 -24       17.63       10.13      3.86 o 
   1   1 -24       19.36       21.10      4.16 o 
   2   1 -24       29.49       27.37      5.59 o 
   3   1 -24      213.51      259.40     34.45 o 
   4   1 -24        7.64        2.80      4.03 o 
   5   1 -24      148.72      151.64     25.71 o 
   6   1 -24        3.23       26.03     17.53 o 
   0   2 -24      482.21      642.28     83.05 o 
   1   2 -24       34.08       23.09      6.84 o 
   2   2 -24      127.90      144.22     14.83 o 
   3   2 -24       64.17       79.27     10.24 o 
   4   2 -24       29.52       29.19      8.59 o 
   5   2 -24       33.09       18.50      8.93 o 
   6   2 -24       31.11        8.35      8.69 o 
   0   3 -24      256.36      338.85    100.22 o 
   1   3 -24        2.30        3.56      7.48 o 
   2   3 -24      124.78      125.18     17.36 o 
   3   3 -24       78.22       55.62     17.00 o 
   4   3 -24        6.46        1.18      3.80 o 
   5   3 -24        6.45        9.81      5.18 o 
   0   4 -24        1.78       -1.19     10.22 o 
   1   4 -24       23.66       36.97     16.98 o 
   2   4 -24        2.52       18.17     14.75 o 
   3   4 -24       89.73       21.75     52.54 o 
   4   4 -24        8.64        4.23     12.18 o 
   0   5 -24       36.30       14.12     19.60 o 
   1   5 -24        9.64        8.57      9.18 o 
   2   0 -23       76.58       86.73      9.99 o 
   4   0 -23      551.22      684.16    118.97 o 
   6   0 -23       53.05       27.87     30.60 o 
   1   1 -23      535.25      598.57     58.89 o 
   2   1 -23       22.73       25.94      6.16 o 
   3   1 -23      184.62      185.43     19.25 o 
   4   1 -23       52.40       44.50      8.20 o 
   5   1 -23       29.18       34.65      7.79 o 
   6   1 -23        4.84        1.83      7.05 o 
   1   2 -23      230.24      294.13     20.71 o 
   2   2 -23      268.26      331.78     20.46 o 
   3   2 -23       73.87       76.83      9.11 o 
   4   2 -23      129.07      149.07     20.75 o 
   5   2 -23        6.70        4.86      3.94 o 
   6   2 -23       12.87        4.17      4.03 o 
   1   3 -23      114.71       84.11     22.93 o 
   2   3 -23      105.85      118.52     11.84 o 
   3   3 -23        0.37        1.85      4.65 o 
   4   3 -23       58.97       54.88     18.72 o 
   5   3 -23        6.95        8.38      5.56 o 
   1   4 -23      201.75      280.05     48.07 o 
   2   4 -23        3.82        2.40      6.33 o 
   3   4 -23        9.64        6.76      3.41 o 
   4   4 -23        8.32        4.27      4.88 o 
   1   5 -23        9.85        4.28      6.40 o 
   2   5 -23       23.29       40.15     18.85 o 
   0   0 -22      810.59     1016.36     67.27 o 
   2   0 -22      481.96      528.10     26.25 o 
   4   0 -22       41.57       36.51     15.28 o 
   6   0 -22       55.69       79.59     55.57 o 
   0   1 -22       31.27       35.63      3.15 o 
   1   1 -22      432.22      412.01     64.63 o 
   2   1 -22      158.04      180.97     15.66 o 
   3   1 -22      268.21      281.86     26.43 o 
   4   1 -22        5.86        7.32      2.98 o 
   5   1 -22      184.62      191.45     33.51 o 
   6   1 -22       10.41       16.05     17.98 o 
   7   1 -22        5.53      -10.69     11.20 o 
   0   2 -22      639.29      782.78    130.38 o 
   1   2 -22       18.93       15.86      6.09 o 
   2   2 -22      276.26      344.42     20.53 o 
   3   2 -22      285.53      344.51     28.13 o 
   4   2 -22        2.46       40.81     30.47 o 
   5   2 -22       60.21       65.65     11.70 o 
   6   2 -22        1.06       -1.14      3.83 o 
   0   3 -22      192.17      261.95     51.30 o 
   1   3 -22       27.55       20.44      4.80 o 
   2   3 -22       94.52      109.16     12.34 o 
   3   3 -22       48.17       50.35     11.00 o 
   4   3 -22        6.30        1.00      6.33 o 
   5   3 -22       22.71       24.26      7.05 o 
   6   3 -22        9.82       11.47      6.81 o 
   0   4 -22       25.45       12.61     18.21 o 
   1   4 -22       75.69       38.28     38.03 o 
   2   4 -22       13.91       12.61      5.95 o 
   3   4 -22       26.92       20.42      6.25 o 
   4   4 -22        5.33        3.59      4.82 o 
   5   4 -22       29.64       36.91      9.05 o 
   0   5 -22      120.04       43.22     94.46 o 
   1   5 -22        0.77        1.32      6.46 o 
   2   5 -22       11.45        4.61      7.12 o 
   3   5 -22       15.74       38.75     14.23 o 
   2   0 -21      419.80      387.25     32.40 o 
   4   0 -21      484.19      616.58    111.03 o 
   6   0 -21       72.30       63.58     73.08 o 
   1   1 -21     1126.26     1242.78     60.54 o 
   2   1 -21      139.19      159.24     13.48 o 
   3   1 -21      291.87      305.29     28.17 o 
   4   1 -21       20.36       22.92      6.39 o 
   5   1 -21       12.81       17.30      4.62 o 
   6   1 -21        8.42       12.65      9.31 o 
   7   1 -21       30.95       -2.35      6.01 o 
   1   2 -21      673.96      804.07     55.05 o 
   2   2 -21       57.76       57.73      7.15 o 
   3   2 -21       41.24       43.42      6.73 o 
   4   2 -21      159.73      182.99     18.14 o 
   5   2 -21        1.06       -1.80      3.12 o 
   6   2 -21       77.32       52.80     27.28 o 
   7   2 -21        8.15        1.59      4.67 o 
   1   3 -21       38.07       39.10      4.92 o 
   2   3 -21       69.97       83.69      7.27 o 
   3   3 -21       66.69       72.58      9.12 o 
   4   3 -21      105.89       87.05     30.83 o 
   5   3 -21        3.09        5.23      6.73 o 
   6   3 -21       24.54       21.84      8.02 o 
   1   4 -21      106.42       91.27     20.93 o 
   2   4 -21       41.71       36.31      9.32 o 
   3   4 -21       76.58       70.06     11.12 o 
   4   4 -21        3.02        2.85      5.26 o 
   5   4 -21        2.57       -1.31      4.97 o 
   1   5 -21       15.52        4.20      7.36 o 
   2   5 -21       18.76        8.35      7.78 o 
   3   5 -21        2.26       -2.36      4.38 o 
   0   0 -20     1730.52     2141.17    195.08 o 
   2   0 -20      961.33      940.52     65.93 o 
   4   0 -20       39.93       39.09     12.30 o 
   6   0 -20       57.46       38.78     34.33 o 
   0   1 -20      443.39      467.03     63.76 o 
   1   1 -20       83.51       89.90      6.33 o 
   2   1 -20      110.79      112.36     12.65 o 
   3   1 -20      742.34      813.66     51.70 o 
   4   1 -20       20.85       17.63      6.56 o 
   5   1 -20      330.55      308.08     57.71 o 
   6   1 -20        7.44       -0.03      4.32 o 
   7   1 -20       14.40        0.37      5.80 o 
   0   2 -20       85.86      106.67     28.28 o 
   1   2 -20      275.19      313.66     16.77 o 
   2   2 -20      467.27      555.90     35.66 o 
   3   2 -20      163.25      170.91     15.10 o 
   4   2 -20       28.83       24.19      7.81 o 
   5   2 -20       60.61       48.97      9.69 o 
   6   2 -20       26.49       11.35      8.75 o 
   7   2 -20        5.21        3.30      5.04 o 
   0   3 -20      371.60      440.82     48.54 o 
   1   3 -20       13.42       16.56      3.40 o 
   2   3 -20      176.66      202.42     12.74 o 
   3   3 -20      109.75      124.69     12.35 o 
   4   3 -20       12.95       14.13      4.95 o 
   5   3 -20       91.04       96.43     15.98 o 
   6   3 -20       22.42        9.53      6.89 o 
   0   4 -20       37.00       38.46     16.71 o 
   1   4 -20       62.36       65.44      9.13 o 
   2   4 -20       33.13       22.99      8.40 o 
   3   4 -20       96.36       58.58     21.14 o 
   4   4 -20        0.65       14.17      5.73 o 
   5   4 -20       64.63       68.40     10.25 o 
   0   5 -20       88.89       67.82     62.36 o 
   1   5 -20       15.97        4.94      7.27 o 
   2   5 -20       76.83       72.70     24.13 o 
   3   5 -20        1.78        1.31      4.60 o 
   4   5 -20        4.48        2.23     13.18 o 
   0   6 -20        9.81       -0.83      8.63 o 
   2   0 -19     1025.74      923.25    127.65 o 
   4   0 -19      522.00      593.56     62.31 o 
   6   0 -19       45.16       29.75     28.87 o 
   8   0 -19        7.22       -4.86     13.72 o 
   1   1 -19     1745.79     1820.30    106.74 o 
   2   1 -19      136.13      146.15     10.41 o 
   3   1 -19      259.49      241.33     19.87 o 
   4   1 -19       88.77       70.33     19.23 o 
   5   1 -19        1.62        0.87      2.71 o 
   6   1 -19       14.89        9.12     10.34 o 
   7   1 -19       46.02       -2.01      7.08 o 
   1   2 -19      281.37      306.13     18.08 o 
   2   2 -19      247.30      246.02     19.12 o 
   3   2 -19      134.87      139.52     22.50 o 
   4   2 -19      207.58      217.09     21.62 o 
   5   2 -19        3.45        4.65      3.48 o 
   6   2 -19       21.36        5.97      6.67 o 
   7   2 -19       12.36        6.64      4.58 o 
   1   3 -19      276.49      306.66     14.42 o 
   2   3 -19      218.30      243.31     15.89 o 
   3   3 -19       15.88       14.72      4.32 o 
   4   3 -19      199.68      236.44     22.48 o 
   5   3 -19        9.22        2.23      4.35 o 
   6   3 -19       26.33        7.65      5.91 o 
   7   3 -19        6.32        0.21      7.81 o 
   1   4 -19      256.14      312.12     25.32 o 
   2   4 -19        2.74        2.39      2.78 o 
   3   4 -19       35.77       55.27      9.47 o 
   4   4 -19       22.58       24.23      7.22 o 
   5   4 -19        5.66        1.12      3.90 o 
   6   4 -19        0.49        1.69      3.97 o 
   1   5 -19        9.67        4.42      5.49 o 
   2   5 -19       39.53       15.89     14.83 o 
   3   5 -19       13.68       18.91      8.02 o 
   4   5 -19       28.20       25.99     10.32 o 
   1   6 -19       25.45        8.62      7.86 o 
   2   6 -19        2.09        4.38      8.34 o 
   0   0 -18     2750.98     3292.68    312.96 o 
   2   0 -18      760.80      640.25     93.82 o 
   4   0 -18        2.20        6.65     10.72 o 
   6   0 -18       44.12       22.21     26.49 o 
   8   0 -18        6.88       -4.28     18.31 o 
   0   1 -18     1160.74     1243.35    147.23 o 
   1   1 -18       61.37       61.28      4.92 o 
   2   1 -18      102.00      106.79     10.03 o 
   3   1 -18     1070.73     1115.19    105.82 o 
   4   1 -18       25.62       20.72      6.78 o 
   5   1 -18      161.95      150.10     31.92 o 
   6   1 -18        6.45        5.85      6.14 o 
   7   1 -18       21.73       -0.32      5.39 o 
   8   1 -18        3.93        1.36      7.25 o 
   0   2 -18     2404.27     2992.62    304.82 o 
   1   2 -18      211.05      232.15     18.43 o 
   2   2 -18      201.72      207.30     21.70 o 
   3   2 -18       68.83       76.58     12.09 o 
   4   2 -18       30.96       31.45      7.14 o 
   5   2 -18      120.12       96.76     20.43 o 
   6   2 -18       54.57       16.38     13.10 o 
   7   2 -18        3.52        2.60      3.70 o 
   0   3 -18     1096.85     1020.32    135.79 o 
   1   3 -18      410.96      488.26     20.67 o 
   2   3 -18      318.64      371.05     24.24 o 
   3   3 -18      146.43      177.94     20.10 o 
   4   3 -18       19.59       18.77      5.03 o 
   5   3 -18       56.63       64.47     10.49 o 
   6   3 -18       15.25        9.65      5.07 o 
   7   3 -18        9.19        0.31      7.29 o 
   0   4 -18      159.75      214.93     17.32 o 
   1   4 -18       46.43       45.32      6.09 o 
   2   4 -18       27.59       11.21      7.05 o 
   3   4 -18      145.42      179.51     28.55 o 
   4   4 -18       20.69       20.98      7.19 o 
   5   4 -18       34.68       38.43      9.14 o 
   6   4 -18        5.95        7.60      5.01 o 
   0   5 -18       72.09       83.50     28.83 o 
   1   5 -18        1.03       -1.96      2.73 o 
   2   5 -18       76.29       16.80     20.92 o 
   3   5 -18        4.04       -2.08      5.77 o 
   4   5 -18        0.93       -5.61      5.61 o 
   5   5 -18        8.99       13.27      9.28 o 
   0   6 -18       12.04        4.65      9.41 o 
   1   6 -18        5.17        0.03      5.80 o 
   2   6 -18        3.43        2.71      6.86 o 
   2   0 -17     1180.07      871.53    161.34 o 
   4   0 -17      888.95      916.24     90.89 o 
   6   0 -17      160.04      185.70     34.15 o 
   8   0 -17       28.93       19.37     27.40 o 
   1   1 -17     1748.90     1785.18    108.06 o 
   2   1 -17      229.30      214.22     24.65 o 
   3   1 -17      246.74      251.54     24.68 o 
   4   1 -17      132.49      108.14     32.44 o 
   5   1 -17       75.21       61.17     11.64 o 
   6   1 -17       38.02       38.69     16.56 o 
   7   1 -17       35.91       14.16     13.98 o 
   8   1 -17        8.80        8.86      8.46 o 
   1   2 -17      443.88      449.61     27.04 o 
   2   2 -17      407.99      417.88     34.08 o 
   3   2 -17       72.08       90.89      9.39 o 
   4   2 -17      466.28      495.17     68.91 o 
   5   2 -17       58.04       48.95      8.66 o 
   6   2 -17       28.76       18.39     10.17 o 
   7   2 -17        9.20        2.17      4.75 o 
   8   2 -17        4.91       -0.11      4.98 o 
   1   3 -17      530.69      561.08     42.17 o 
   2   3 -17      351.13      361.16     34.51 o 
   3   3 -17      296.93      320.38     69.53 o 
   4   3 -17      302.61      300.63     42.49 o 
   5   3 -17       15.92       10.41      5.07 o 
   6   3 -17       51.65       49.89     11.28 o 
   7   3 -17        1.33        2.38     10.17 o 
   1   4 -17      233.66      308.71     16.22 o 
   2   4 -17        0.64        0.17      2.43 o 
   3   4 -17       73.52       72.15     13.42 o 
   4   4 -17       20.19       17.15      6.22 o 
   5   4 -17       10.87       16.67      6.10 o 
   6   4 -17        1.83        4.40      4.40 o 
   1   5 -17        6.34        4.49      4.65 o 
   2   5 -17       42.40       12.33      8.61 o 
   3   5 -17        1.06       -4.88      4.88 o 
   4   5 -17       46.67       23.71     17.18 o 
   5   5 -17        0.05       -3.04      6.31 o 
   1   6 -17       31.72       21.44     12.94 o 
   2   6 -17        2.64        3.95      5.94 o 
   3   6 -17        8.40       36.04     27.71 o 
   0   0 -16     4013.11     5157.41    535.71 o 
   2   0 -16     3221.38     2846.72    611.77 o 
   4   0 -16      119.21      113.71     39.39 o 
   6   0 -16       74.62       73.70     20.56 o 
   8   0 -16       36.78       24.59     22.50 o 
   0   1 -16      556.81      529.32     93.56 o 
   1   1 -16      929.77      893.02     76.69 o 
   2   1 -16      250.30      217.90     47.10 o 
   3   1 -16     1097.70     1087.16    112.61 o 
   4   1 -16       26.34       25.37      6.80 o 
   5   1 -16      374.99      293.03     65.53 o 
   6   1 -16       47.55       48.20     13.07 o 
   7   1 -16       25.31        9.35     14.19 o 
   8   1 -16        1.41       -0.39      5.22 o 
   0   2 -16     1061.19     1107.17     45.31 o 
   1   2 -16      406.72      412.53     30.91 o 
   2   2 -16      546.67      557.67     53.37 o 
   3   2 -16      294.68      308.01     28.81 o 
   4   2 -16        0.84        2.23      2.38 o 
   5   2 -16       61.19       57.49      6.96 o 
   6   2 -16       13.53        9.03      6.49 o 
   7   2 -16        4.60       -0.76      3.73 o 
   8   2 -16        9.85       -5.44      8.59 o 
   0   3 -16     1186.35     1055.81    136.41 o 
   1   3 -16      219.83      234.11     20.46 o 
   2   3 -16      594.51      660.49     65.92 o 
   3   3 -16      237.72      165.85     61.59 o 
   4   3 -16       37.49       40.58      9.55 o 
   5   3 -16       85.97       94.57     13.20 o 
   6   3 -16        5.92       -0.35      3.68 o 
   7   3 -16        0.45       -0.57      6.57 o 
   0   4 -16       44.52       24.46      9.15 o 
   1   4 -16       54.64       72.85     10.25 o 
   2   4 -16       24.11       16.78      6.03 o 
   3   4 -16      176.24      185.55     25.24 o 
   4   4 -16       10.13        4.44      4.16 o 
   5   4 -16       51.92       43.14     17.57 o 
   6   4 -16        3.23        7.28      4.13 o 
   0   5 -16      179.73      239.16     26.64 o 
   1   5 -16        9.03        4.03      4.55 o 
   2   5 -16      103.80      138.13     28.71 o 
   3   5 -16        3.58        7.18      5.56 o 
   4   5 -16        3.65        2.55      3.42 o 
   5   5 -16        5.77       -0.92      4.58 o 
   0   6 -16       20.76       21.93     14.46 o 
   1   6 -16        3.14       -0.42      4.29 o 
   2   6 -16        0.45       -2.25     10.73 o 
   3   6 -16       14.61        8.37      7.86 o 
   2   0 -15     1301.01     1092.01    158.81 o 
   4   0 -15     1433.94     1687.12    162.63 o 
   6   0 -15      188.64      221.15     39.89 o 
   8   0 -15        0.62        6.48     13.65 o 
   1   1 -15     3324.49     2996.22    223.89 o 
   2   1 -15       54.39       48.55     16.74 o 
   3   1 -15      146.87      140.17     15.07 o 
   4   1 -15      234.38      177.48     40.78 o 
   5   1 -15      104.22       92.40     17.12 o 
   6   1 -15       29.89       25.07     10.57 o 
   7   1 -15        5.71        3.49      6.57 o 
   8   1 -15        2.58        5.57      7.03 o 
   1   2 -15      940.64      982.56     73.39 o 
   2   2 -15     1515.99     1420.22    166.77 o 
   3   2 -15      267.04      288.85     23.79 o 
   4   2 -15       86.65       88.70      7.67 o 
   5   2 -15       38.83       35.92      5.88 o 
   6   2 -15       76.33       65.60     16.32 o 
   7   2 -15       14.72        8.39      6.82 o 
   8   2 -15        5.18        5.50      8.38 o 
   1   3 -15      420.31      437.30     43.21 o 
   2   3 -15      426.43      440.24     49.23 o 
   3   3 -15      102.64       96.94      9.47 o 
   4   3 -15      201.49      226.46     27.13 o 
   5   3 -15       10.63        9.95      5.07 o 
   6   3 -15       54.39       44.95     14.39 o 
   7   3 -15        4.43        6.92      4.67 o 
   1   4 -15      542.79      664.04     45.66 o 
   2   4 -15      142.41      184.05     12.44 o 
   3   4 -15       31.47       37.06      7.06 o 
   4   4 -15        5.10        4.99      3.92 o 
   5   4 -15        1.54        2.67      3.50 o 
   6   4 -15        2.40       -2.56      5.85 o 
   7   4 -15        3.00        0.38      8.66 o 
   1   5 -15       31.11       35.52      7.76 o 
   2   5 -15      114.75       85.69     23.77 o 
   3   5 -15        0.98       -0.51      5.07 o 
   4   5 -15       37.02       22.19      8.46 o 
   5   5 -15        5.15       -1.02      6.10 o 
   6   5 -15        3.99        1.49     22.92 o 
   1   6 -15       32.28       35.74      9.29 o 
   2   6 -15        8.47       11.85     15.61 o 
   3   6 -15        9.35       10.55      7.48 o 
   4   6 -15        1.36        2.98      4.33 o 
   0   0 -14     3279.23     3455.31    275.55 o 
   2   0 -14     1664.26     1510.66    232.24 o 
   4   0 -14        2.20        7.14      5.26 o 
   6   0 -14       16.70       35.25     13.90 o 
   8   0 -14       47.91       30.95     33.34 o 
   0   1 -14       38.95       42.01      4.08 o 
   1   1 -14     1093.84      974.35     98.73 o 
   2   1 -14      545.27      450.02     94.62 o 
   3   1 -14     1442.32     1521.83    112.72 o 
   4   1 -14       22.66       22.16      4.23 o 
   5   1 -14      309.32      224.39     52.48 o 
   6   1 -14        3.58        8.26      7.24 o 
   7   1 -14       44.95       12.97     16.79 o 
   8   1 -14        2.22        0.71      5.84 o 
   0   2 -14     2942.24     2909.30    247.25 o 
   1   2 -14        8.54        7.17      1.73 o 
   2   2 -14     1439.41     1266.88    271.25 o 
   3   2 -14      759.47      797.87     76.91 o 
   4   2 -14       67.93       76.90      8.55 o 
   5   2 -14      311.53      300.81     30.77 o 
   6   2 -14       41.48       53.36      9.77 o 
   7   2 -14       29.18        5.57      6.20 o 
   8   2 -14       10.99        7.42     11.18 o 
   0   3 -14     1196.68     1224.62     75.82 o 
   1   3 -14      108.99      108.67     11.26 o 
   2   3 -14      407.29      442.13     63.21 o 
   3   3 -14      442.00      492.98     40.65 o 
   4   3 -14       65.81       79.17     11.98 o 
   5   3 -14       18.86       18.79      6.78 o 
   6   3 -14       21.10       15.77      5.18 o 
   7   3 -14        7.74       12.68      5.44 o 
   8   3 -14        1.96       -6.28      6.28 o 
   0   4 -14       35.50       26.44      6.89 o 
   1   4 -14      229.19      234.13     15.80 o 
   2   4 -14       97.92      129.32     10.37 o 
   3   4 -14      358.19      365.37     54.76 o 
   4   4 -14       81.19       78.56     11.91 o 
   5   4 -14       27.36       22.57      7.99 o 
   6   4 -14       11.51       13.39      7.83 o 
   7   4 -14        3.49       -3.62      5.52 o 
   0   5 -14      377.53      458.42     53.09 o 
   1   5 -14       57.39       78.39      9.84 o 
   2   5 -14       36.18       43.69      7.64 o 
   3   5 -14        8.69        8.12      4.72 o 
   4   5 -14        1.13        2.41      6.03 o 
   5   5 -14       10.77       10.95      5.61 o 
   6   5 -14        1.10       -0.15      2.91 o 
   0   6 -14       42.55       66.31     20.79 o 
   1   6 -14        9.57        3.58      5.67 o 
   2   6 -14        8.44        9.89      6.06 o 
   3   6 -14       17.93       19.16     12.59 o 
   4   6 -14        5.42        3.32      4.95 o 
   2   0 -13     1768.63     1440.08    106.37 o 
   4   0 -13      617.93      631.07     99.22 o 
   6   0 -13      265.61      301.29     56.01 o 
   8   0 -13       13.73       12.90     16.90 o 
   1   1 -13     3334.62     2761.86    449.31 o 
   2   1 -13      170.16      160.02     23.35 o 
   3   1 -13      527.89      578.20     36.49 o 
   4   1 -13      140.02      128.68     18.45 o 
   5   1 -13       12.69       10.83      3.78 o 
   6   1 -13       40.77       43.90     11.86 o 
   7   1 -13      118.23       84.14     55.24 o 
   8   1 -13       14.87        7.07      6.77 o 
   9   1 -13        7.92        0.53      5.38 o 
   1   2 -13     1605.32     1485.45    160.06 o 
   2   2 -13      797.60      712.33    166.99 o 
   3   2 -13      324.76      334.66     29.06 o 
   4   2 -13     1129.74     1162.80    110.84 o 
   5   2 -13       75.46       80.66      8.01 o 
   6   2 -13       33.33       36.45      7.30 o 
   7   2 -13       28.24       16.03      7.02 o 
   8   2 -13        9.59        6.28      9.57 o 
   1   3 -13      403.97      428.03     43.64 o 
   2   3 -13      518.53      522.13     89.73 o 
   3   3 -13      129.51      163.62     15.03 o 
   4   3 -13      339.17      361.35     29.16 o 
   5   3 -13       78.37       84.02     10.99 o 
   6   3 -13        5.50        5.57      3.80 o 
   7   3 -13       17.54       15.82      6.67 o 
   8   3 -13        0.46        9.41      6.49 o 
   1   4 -13      873.73      841.29     83.56 o 
   2   4 -13        9.31       11.57      3.50 o 
   3   4 -13      150.94      195.42     15.12 o 
   4   4 -13       52.42       62.42      9.54 o 
   5   4 -13       79.24       81.60     12.49 o 
   6   4 -13       17.74        9.68      5.77 o 
   7   4 -13        9.86        5.73      4.41 o 
   1   5 -13       22.45       26.74      7.86 o 
   2   5 -13       44.68       54.20      7.36 o 
   3   5 -13       17.59       23.94      7.28 o 
   4   5 -13       92.20       61.40     26.93 o 
   5   5 -13       18.06       14.20      5.95 o 
   6   5 -13       10.36       -5.98      6.57 o 
   1   6 -13       42.24       42.39     14.72 o 
   2   6 -13        9.35       15.12     10.20 o 
   3   6 -13        4.30        1.85      4.88 o 
   4   6 -13        9.74       10.67      5.75 o 
   1   7 -13        4.63        7.16      7.34 o 
   0   0 -12    19782.79    28400.13   6697.58 o 
   2   0 -12      305.27      244.69     16.37 o 
   4   0 -12      212.56      251.63     31.36 o 
   6   0 -12      171.10      199.18     31.76 o 
   8   0 -12       22.80       20.64     20.21 o 
   0   1 -12      517.38      516.15     21.22 o 
   1   1 -12      842.06      767.18    125.95 o 
   2   1 -12      105.26      125.96      8.03 o 
   3   1 -12     1804.36     2006.25    128.57 o 
   4   1 -12       80.67       73.92     13.72 o 
   5   1 -12      690.84      609.65    100.23 o 
   6   1 -12       20.72       22.55      9.88 o 
   7   1 -12       63.55       40.68     24.44 o 
   8   1 -12       19.26        7.17     13.11 o 
   9   1 -12        2.20        1.35      7.07 o 
   0   2 -12     3377.50     3598.20    535.72 o 
   1   2 -12      238.77      238.37     26.42 o 
   2   2 -12      412.66      401.33     50.09 o 
   3   2 -12      579.18      614.55     45.04 o 
   4   2 -12      190.32      186.62     17.03 o 
   5   2 -12      177.04      198.84     21.00 o 
   6   2 -12      190.54      236.86     38.90 o 
   7   2 -12       79.23       61.60     22.83 o 
   8   2 -12        3.97        5.98      9.66 o 
   0   3 -12     1041.49      915.93    114.17 o 
   1   3 -12        1.19        2.00      1.70 o 
   2   3 -12      348.76      393.16     31.44 o 
   3   3 -12      435.35      474.30     25.02 o 
   4   3 -12       28.40       31.18      6.68 o 
   5   3 -12       17.31       16.33      4.39 o 
   6   3 -12       43.50       45.65      8.73 o 
   7   3 -12        1.51        1.74      5.50 o 
   8   3 -12        5.50       23.70      8.67 o 
   0   4 -12      172.55      126.72     19.95 o 
   1   4 -12       96.85       92.01      8.50 o 
   2   4 -12       11.77       13.48      3.54 o 
   3   4 -12      500.72      586.71     52.60 o 
   4   4 -12       81.65       89.73     11.19 o 
   5   4 -12      230.27      276.63     20.98 o 
   6   4 -12       12.50        3.82      5.82 o 
   7   4 -12        2.31        4.29      3.85 o 
   0   5 -12      266.87      381.65     43.05 o 
   1   5 -12        9.69       15.81      8.38 o 
   2   5 -12       93.32      107.42     14.08 o 
   3   5 -12        1.15       -2.02      2.63 o 
   4   5 -12       25.90       25.38      6.79 o 
   5   5 -12       13.34       15.78      7.05 o 
   6   5 -12       23.20        8.07      5.79 o 
   0   6 -12        7.43        0.65      1.70 o 
   1   6 -12       39.69       28.07     11.32 o 
   2   6 -12       38.45       30.52      9.65 o 
   3   6 -12        7.23       -1.17      4.13 o 
   4   6 -12       10.75       12.69     11.71 o 
   5   6 -12        2.48       -1.78      5.04 o 
   0   7 -12       18.86       11.21     14.66 o 
   1   7 -12        2.15       19.55      8.69 o 
   2   7 -12        0.07        4.76     22.03 o 
   2   0 -11     5532.02     5982.26    456.05 o 
   4   0 -11     2255.01     2680.26    335.18 o 
   6   0 -11      101.24       93.11     25.05 o 
   8   0 -11       12.45       13.07     13.15 o 
   1   1 -11     5743.82     6197.41    660.67 o 
   2   1 -11      287.89      251.51     15.60 o 
   3   1 -11      485.99      543.35     24.97 o 
   4   1 -11      654.74      661.01     59.20 o 
   5   1 -11      159.82      167.43     17.38 o 
   6   1 -11       43.85       57.98     23.57 o 
   7   1 -11       32.33       25.70     13.19 o 
   8   1 -11        1.80        1.19      6.26 o 
   9   1 -11       18.47        7.55      8.15 o 
   1   2 -11     2098.18     2170.44    207.92 o 
   2   2 -11      789.08      735.17     81.87 o 
   3   2 -11      664.23      734.76     45.33 o 
   4   2 -11      570.44      589.36     30.22 o 
   5   2 -11      123.97      152.44     12.75 o 
   6   2 -11       52.42       62.66      6.52 o 
   7   2 -11        9.16        6.29      3.51 o 
   8   2 -11       44.36       38.51     21.02 o 
   9   2 -11        2.12       -2.97      9.01 o 
   1   3 -11      355.90      358.11     27.12 o 
   2   3 -11      332.90      348.51     19.90 o 
   3   3 -11       68.29       79.11      9.02 o 
   4   3 -11      275.42      305.45     19.96 o 
   5   3 -11       13.68       13.65      5.43 o 
   6   3 -11       56.41       58.23     11.40 o 
   7   3 -11        5.73        3.57      3.86 o 
   8   3 -11        2.77        8.17     13.08 o 
   1   4 -11      895.72      888.08     55.52 o 
   2   4 -11       34.29       29.84      5.63 o 
   3   4 -11      103.46      119.45     10.99 o 
   4   4 -11       53.63       58.00     10.45 o 
   5   4 -11       25.01       27.11      7.70 o 
   6   4 -11       19.57       10.05      5.41 o 
   7   4 -11       15.35        7.05      6.70 o 
   1   5 -11       11.14        9.30      4.47 o 
   2   5 -11      153.03      161.45     18.34 o 
   3   5 -11       10.46       11.37      3.70 o 
   4   5 -11       33.51       34.48      8.14 o 
   5   5 -11       11.59        4.42      6.15 o 
   6   5 -11       21.35        9.50      6.97 o 
   1   6 -11       68.68       48.22     19.79 o 
   2   6 -11        1.74        4.21      5.21 o 
   3   6 -11        2.57        1.70      5.18 o 
   4   6 -11       10.50       10.90      4.91 o 
   5   6 -11        5.81       -2.40      3.51 o 
   1   7 -11        3.47        5.99      7.43 o 
   2   7 -11        3.69       10.20      5.24 o 
   0   0 -10     4146.02     4477.22    471.71 o 
   2   0 -10     8295.96     9377.28    660.99 o 
   4   0 -10      145.06      146.46     22.92 o 
   6   0 -10      529.64      675.78     76.20 o 
   8   0 -10        8.69        9.19     12.80 o 
   0   1 -10     1750.75     1739.22     90.89 o 
   1   1 -10     1923.69     1971.80    126.37 o 
   2   1 -10     1768.45     1834.52     86.25 o 
   3   1 -10     1925.65     2089.73    130.69 o 
   4   1 -10       56.23       62.05      5.88 o 
   5   1 -10      823.26      902.06     57.15 o 
   6   1 -10      155.81      200.41     28.34 o 
   7   1 -10       30.58       21.44     15.62 o 
   8   1 -10       14.59        6.91      7.44 o 
   9   1 -10        0.40        6.95     10.23 o 
   0   2 -10     2245.18     1802.23    457.92 o 
   1   2 -10      262.47      259.83     12.99 o 
   2   2 -10     1240.59     1080.54    133.17 o 
   3   2 -10     1471.40     1572.27     64.38 o 
   4   2 -10       80.74       90.44      7.35 o 
   5   2 -10      282.39      300.29     24.88 o 
   6   2 -10        5.60        3.67      2.25 o 
   7   2 -10        4.07        1.45      2.63 o 
   8   2 -10       93.31      102.89     53.84 o 
   9   2 -10        2.33       -0.75      7.47 o 
   0   3 -10     1075.14     1070.78    235.41 o 
   1   3 -10      271.71      270.63     16.06 o 
   2   3 -10      656.37      693.33     37.21 o 
   3   3 -10       51.09       56.10      4.58 o 
   4   3 -10       48.75       51.25     10.11 o 
   5   3 -10      242.78      237.28     21.73 o 
   6   3 -10       10.56       17.41      4.98 o 
   7   3 -10      113.73      116.60     14.93 o 
   8   3 -10       33.80       13.12     26.24 o 
   0   4 -10       85.82       84.24     12.19 o 
   1   4 -10      138.28      136.23     13.58 o 
   2   4 -10       50.53       55.88      5.47 o 
   3   4 -10       98.79      105.98     10.22 o 
   4   4 -10       53.56       57.83      6.33 o 
   5   4 -10      106.50      109.94     14.66 o 
   6   4 -10        1.81       -3.23      3.85 o 
   7   4 -10       50.06       28.55     16.48 o 
   0   5 -10      281.72      287.62     35.90 o 
   1   5 -10       11.10       12.49      5.37 o 
   2   5 -10       72.45       66.56      9.03 o 
   3   5 -10       61.95       71.39     10.79 o 
   4   5 -10        1.70        1.35      2.86 o 
   5   5 -10       11.64        7.07      5.13 o 
   6   5 -10       12.36       12.69      5.90 o 
   0   6 -10       97.47      132.26     21.35 o 
   1   6 -10        4.32        3.25      5.84 o 
   2   6 -10        4.85       -4.18      5.50 o 
   3   6 -10       60.64       33.24     15.86 o 
   4   6 -10        2.88        3.65      3.66 o 
   5   6 -10       35.19       34.21     10.62 o 
   0   7 -10       10.43        7.02      9.34 o 
   1   7 -10        2.41        7.75      5.78 o 
   2   7 -10       22.85       15.16      9.15 o 
   2   0  -9     2338.48     2176.53    110.46 o 
   4   0  -9     3533.82     4031.70    431.33 o 
   6   0  -9      891.30     1096.70    116.91 o 
   8   0  -9       54.86       35.57     52.04 o 
   1   1  -9     3882.60     3740.82    285.92 o 
   2   1  -9      256.59      259.05     13.50 o 
   3   1  -9      789.69      804.83     56.23 o 
   4   1  -9      483.02      546.02     46.40 o 
   5   1  -9      120.26      137.60     10.29 o 
   6   1  -9       80.60      100.38     19.32 o 
   7   1  -9      176.43      262.83     34.38 o 
   8   1  -9        7.83       11.15      9.16 o 
   9   1  -9        4.60       -2.62      7.51 o 
   1   2  -9     1863.68     1768.50    167.59 o 
   2   2  -9      398.09      371.37     21.34 o 
   3   2  -9       67.57       70.78      5.20 o 
   4   2  -9      645.31      673.67     30.91 o 
   5   2  -9       74.95       78.66      6.43 o 
   6   2  -9      477.66      514.24     29.20 o 
   7   2  -9       26.04       29.45      7.02 o 
   8   2  -9       15.75        3.51      6.96 o 
   9   2  -9        2.28       -0.90      7.65 o 
   1   3  -9      435.35      393.64     21.07 o 
   2   3  -9      468.74      484.88     21.53 o 
   3   3  -9      456.64      575.65     26.74 o 
   4   3  -9      589.53      667.97     36.66 o 
   5   3  -9      104.44      107.40     10.78 o 
   6   3  -9      191.74      220.81     16.86 o 
   7   3  -9       94.71       44.01     32.01 o 
   8   3  -9        1.00       -1.35      5.14 o 
   1   4  -9      552.75      530.10     28.78 o 
   2   4  -9       29.25       30.62      4.49 o 
   3   4  -9      174.95      217.63     13.45 o 
   4   4  -9        2.94        1.00      2.95 o 
   5   4  -9        4.78        1.79      3.28 o 
   6   4  -9       25.72       15.33      9.09 o 
   7   4  -9       28.29        9.51     20.32 o 
   8   4  -9       14.42       -5.22      8.95 o 
   1   5  -9        4.01        2.05      2.97 o 
   2   5  -9      122.65      103.06     13.55 o 
   3   5  -9       15.04       13.32      6.04 o 
   4   5  -9       91.43      144.73     24.99 o 
   5   5  -9       10.37        9.12      6.52 o 
   6   5  -9        6.21        7.21      5.68 o 
   7   5  -9        5.58        4.03      5.73 o 
   1   6  -9       55.21       54.00     11.28 o 
   2   6  -9       23.55       18.15      8.08 o 
   3   6  -9       43.86        6.62     15.81 o 
   4   6  -9       12.11       17.15      7.22 o 
   5   6  -9        2.60       10.72      6.39 o 
   1   7  -9       12.82       26.34      9.79 o 
   2   7  -9        3.18       -3.38      5.24 o 
   3   7  -9        3.25       38.46     29.95 o 
   0   0  -8    12674.98    13440.50   2212.12 o 
   2   0  -8     8625.69     9199.61    799.56 o 
   4   0  -8      281.29      349.77     67.37 o 
   6   0  -8       33.03       33.42     20.73 o 
   8   0  -8      234.61      328.08     57.72 o 
   0   1  -8      797.79      848.52     60.30 o 
   1   1  -8     1355.25     1343.94    125.33 o 
   2   1  -8      356.97      377.62     15.14 o 
   3   1  -8     2854.74     3120.98    200.59 o 
   4   1  -8      218.61      257.49     14.31 o 
   5   1  -8      780.29      856.44     38.89 o 
   6   1  -8        0.16        0.11      2.25 o 
   7   1  -8       77.45       70.92     32.77 o 
   8   1  -8       14.11        2.72      7.77 o 
   9   1  -8        2.20        6.28      7.86 o 
   0   2  -8     1205.61      945.65    190.81 o 
   1   2  -8      478.93      481.87     18.38 o 
   2   2  -8     2935.65     3144.51    189.93 o 
   3   2  -8      321.34      329.64     17.56 o 
   4   2  -8       30.76       36.72      4.77 o 
   5   2  -8       97.69       95.06      7.35 o 
   6   2  -8       87.61       90.39      9.05 o 
   7   2  -8        3.11        2.95      2.66 o 
   8   2  -8        9.55        4.21     13.15 o 
   9   2  -8        4.55       14.81     10.69 o 
   0   3  -8     3119.90     2589.25    182.18 o 
   1   3  -8        0.08        0.72      1.81 o 
   2   3  -8     1758.61     1829.79     70.92 o 
   3   3  -8      614.49      678.76     30.57 o 
   4   3  -8       84.88      103.58      9.35 o 
   5   3  -8      455.90      495.13     29.27 o 
   6   3  -8       64.57       65.83      7.84 o 
   7   3  -8       54.24       47.72      6.52 o 
   8   3  -8       12.00        0.62      5.49 o 
   0   4  -8       38.02       45.34     10.00 o 
   1   4  -8       76.67       76.00      9.42 o 
   2   4  -8       33.57       49.86     10.04 o 
   3   4  -8      554.37      604.25     28.14 o 
   4   4  -8       44.62       41.15      8.78 o 
   5   4  -8      227.95      300.13     27.36 o 
   6   4  -8        4.02        1.11      3.62 o 
   7   4  -8        6.59       -4.52      4.93 o 
   8   4  -8        0.13       -1.08      8.59 o 
   0   5  -8      386.46      376.27     45.23 o 
   1   5  -8       33.41       29.20      6.72 o 
   2   5  -8      197.64      193.50     19.69 o 
   3   5  -8       32.56       35.13      7.37 o 
   4   5  -8        3.92        2.07      5.35 o 
   5   5  -8       36.01       17.94     10.28 o 
   6   5  -8        4.78        5.60      5.14 o 
   7   5  -8        5.43       -2.59      4.42 o 
   0   6  -8       14.72       16.67      8.95 o 
   1   6  -8        1.74       -2.18      8.47 o 
   2   6  -8        3.68        3.39      4.77 o 
   3   6  -8       24.64       30.20      8.34 o 
   4   6  -8        2.65       21.02     18.00 o 
   5   6  -8        8.66        4.98      6.09 o 
   0   7  -8        2.98        2.88     14.41 o 
   1   7  -8        2.52        4.75      7.84 o 
   2   7  -8        1.42        2.32      5.78 o 
   3   7  -8        2.72        3.30      9.51 o 
   2   0  -7     1798.27     1633.07     74.18 o 
   4   0  -7     2831.31     3485.37    358.60 o 
   6   0  -7      428.23      610.11     75.93 o 
   8   0  -7      147.93      210.47     43.79 o 
   1   1  -7     6353.98     7068.80    416.23 o 
   2   1  -7     1115.10     1149.66     44.37 o 
   3   1  -7     1265.39     1322.38     65.81 o 
   4   1  -7      387.74      392.79     19.54 o 
   5   1  -7       89.35      101.00      9.60 o 
   6   1  -7      178.51      205.38      9.89 o 
   7   1  -7      168.95      250.80     36.53 o 
   8   1  -7        9.00        2.33      5.66 o 
   9   1  -7       44.84        5.73     10.10 o 
   1   2  -7      808.11      800.87     32.59 o 
   2   2  -7     1376.35     1341.56     45.54 o 
   3   2  -7      359.20      393.95     16.31 o 
   4   2  -7     1094.51     1135.32     56.74 o 
   5   2  -7       17.96       22.69      3.65 o 
   6   2  -7      152.00      154.07     12.96 o 
   7   2  -7      105.94       96.81     29.71 o 
   8   2  -7        0.51        7.19     14.04 o 
   9   2  -7       10.32        4.36      8.56 o 
   1   3  -7     1409.99     1318.82     42.74 o 
   2   3  -7      956.39      953.12     39.75 o 
   3   3  -7       72.40       93.60      7.36 o 
   4   3  -7      852.84      961.17     48.91 o 
   5   3  -7      177.38      186.14     12.76 o 
   6   3  -7       87.94       92.48     12.98 o 
   7   3  -7       38.52       43.64      6.22 o 
   8   3  -7        2.37        7.03     14.40 o 
   1   4  -7      748.22      695.44     37.74 o 
   2   4  -7        8.82        7.11      3.86 o 
   3   4  -7      198.59      241.17     17.79 o 
   4   4  -7        2.39       -1.25      2.90 o 
   5   4  -7      107.90       88.20      9.47 o 
   6   4  -7       20.61       17.95      5.50 o 
   7   4  -7       13.98        2.10      4.98 o 
   8   4  -7        2.97       -3.01      3.98 o 
   1   5  -7       17.41       14.37      5.17 o 
   2   5  -7       45.41       49.31      8.08 o 
   3   5  -7       19.47       20.92      6.53 o 
   4   5  -7      201.60      238.08     21.64 o 
   5   5  -7       18.87       12.28      5.60 o 
   6   5  -7       18.03       21.59      7.61 o 
   7   5  -7        7.90        5.17      6.58 o 
   1   6  -7       55.54       55.49     13.21 o 
   2   6  -7       11.33        9.11      6.34 o 
   3   6  -7        7.19       10.31      5.48 o 
   4   6  -7        2.48        0.23      7.17 o 
   5   6  -7        9.68        5.67      5.83 o 
   1   7  -7       16.22       22.63     11.37 o 
   2   7  -7        2.65        0.49      8.01 o 
   3   7  -7        0.75        2.28      7.14 o 
   0   0  -6     7676.22     8541.47   1089.49 o 
   2   0  -6     1002.43      976.72     61.17 o 
   4   0  -6      346.89      512.20     81.76 o 
   6   0  -6      512.65      688.37     68.58 o 
   8   0  -6       26.74       18.67     18.21 o 
   0   1  -6     5618.14     5464.91    657.82 o 
   1   1  -6       19.97       23.36      2.75 o 
   2   1  -6      862.97      870.62     30.00 o 
   3   1  -6     4358.50     4649.68    281.91 o 
   4   1  -6      267.85      262.81     12.22 o 
   5   1  -6     1528.20     1551.92     83.93 o 
   6   1  -6       82.20       81.65      9.99 o 
   7   1  -6       74.99       75.26     16.14 o 
   8   1  -6        0.42       -2.41      6.02 o 
   9   1  -6       24.97       12.13     12.16 o 
   0   2  -6     8661.53     7759.05    682.32 o 
   1   2  -6      120.46      114.14      6.27 o 
   2   2  -6      454.77      427.77     18.61 o 
   3   2  -6      829.85      819.69     31.83 o 
   4   2  -6      804.42      856.00     44.59 o 
   5   2  -6      834.59      845.33     40.71 o 
   6   2  -6      341.59      372.83     19.03 o 
   7   2  -6        3.52        3.27      1.98 o 
   8   2  -6        9.73        5.49      9.77 o 
   9   2  -6        1.04       -0.25      9.21 o 
   0   3  -6     3983.51     3850.81    316.81 o 
   1   3  -6      930.38      964.61     38.85 o 
   2   3  -6      924.60      929.97     36.85 o 
   3   3  -6      351.70      357.53     19.61 o 
   4   3  -6       24.03       33.66      4.61 o 
   5   3  -6      240.43      268.08     15.62 o 
   6   3  -6       59.59       58.42     10.07 o 
   7   3  -6        9.73        2.77      3.30 o 
   8   3  -6        4.46        0.59      2.14 o 
   9   3  -6        0.10       31.95     34.63 o 
   0   4  -6      206.19      153.69     30.43 o 
   1   4  -6      110.31      111.53      8.71 o 
   2   4  -6       91.13      130.11     11.81 o 
   3   4  -6      327.76      343.55     16.98 o 
   4   4  -6      290.50      336.01     18.53 o 
   5   4  -6      102.80      124.43     10.14 o 
   6   4  -6       79.06       86.70     12.51 o 
   7   4  -6        2.94        0.26      2.97 o 
   8   4  -6        1.26        2.39      4.84 o 
   0   5  -6      282.44      226.39     51.39 o 
   1   5  -6       21.52       17.54      5.10 o 
   2   5  -6      189.51      194.46     15.98 o 
   3   5  -6       15.50       17.18      5.01 o 
   4   5  -6       25.82       27.43      7.34 o 
   5   5  -6        4.42        4.29      4.30 o 
   6   5  -6       12.96       12.35      5.94 o 
   7   5  -6        5.23       -1.24      3.70 o 
   0   6  -6       13.16       21.07      8.84 o 
   1   6  -6        9.47        8.36      5.83 o 
   2   6  -6       31.68       42.15     11.02 o 
   3   6  -6       39.93       42.50     12.89 o 
   4   6  -6        3.05        5.60      5.19 o 
   5   6  -6       12.83       12.36      6.59 o 
   6   6  -6        1.86       14.39     11.11 o 
   0   7  -6       12.34       18.29     13.29 o 
   1   7  -6       14.67       22.96     10.13 o 
   2   7  -6       12.22       23.34     14.25 o 
   3   7  -6        3.87        3.38      5.19 o 
   2   0  -5     2346.95     2266.11    157.07 o 
   4   0  -5     2529.20     2946.88    279.52 o 
   6   0  -5      197.89      263.87     34.81 o 
   8   0  -5        7.76        8.33     18.52 o 
   1   1  -5    12774.31    14043.10    983.78 o 
   2   1  -5      788.36      795.34     22.26 o 
   3   1  -5     3184.34     3264.81    154.88 o 
   4   1  -5      954.04      996.48     43.05 o 
   5   1  -5       28.76       34.87      2.57 o 
   6   1  -5       53.33       61.62      5.01 o 
   7   1  -5      231.58      229.12     24.20 o 
   8   1  -5        9.33        7.62      7.06 o 
   9   1  -5       23.21       20.62     21.42 o 
   1   2  -5     3453.72     3204.91    120.07 o 
   2   2  -5      331.75      309.93     14.95 o 
   3   2  -5      997.65      992.57     61.23 o 
   4   2  -5     1537.26     1576.53     67.79 o 
   5   2  -5      103.33      100.51     10.62 o 
   6   2  -5      108.85      104.03      7.39 o 
   7   2  -5       38.86       40.87     11.46 o 
   8   2  -5        3.88       -0.10      1.81 o 
   9   2  -5        2.32        8.14      7.86 o 
   1   3  -5      676.95      681.29     24.24 o 
   2   3  -5      834.82      768.11     27.39 o 
   3   3  -5      258.38      302.82     19.86 o 
   4   3  -5      724.63      736.34     41.51 o 
   5   3  -5       96.65      112.27     13.78 o 
   6   3  -5       63.03       66.72     11.51 o 
   7   3  -5       13.83        1.49      7.58 o 
   8   3  -5        3.90        3.01      7.87 o 
   9   3  -5        0.94       -9.38     14.38 o 
   1   4  -5      680.25      613.60     40.69 o 
   2   4  -5       54.68       63.77      7.98 o 
   3   4  -5      452.08      504.72     29.67 o 
   4   4  -5      155.11      207.34     14.88 o 
   5   4  -5       47.49       47.73      7.36 o 
   6   4  -5       11.11       15.43      4.49 o 
   7   4  -5       16.32        0.11      3.97 o 
   8   4  -5        2.61       -0.83      4.21 o 
   1   5  -5       51.61       49.09      7.08 o 
   2   5  -5       87.97       68.16     10.94 o 
   3   5  -5        7.41        7.21      4.04 o 
   4   5  -5      203.06      212.03     16.99 o 
   5   5  -5        1.90        3.25      3.19 o 
   6   5  -5       42.02       19.97      9.33 o 
   7   5  -5        2.81        0.02      5.40 o 
   1   6  -5       54.27       48.60     11.38 o 
   2   6  -5        8.51       14.61      6.18 o 
   3   6  -5        7.84        5.96      8.15 o 
   4   6  -5        1.85        7.43      5.89 o 
   5   6  -5        3.03       10.59      6.20 o 
   6   6  -5        1.74        2.51      3.77 o 
   1   7  -5       16.36       18.93      9.69 o 
   2   7  -5        4.74       14.06      9.40 o 
   3   7  -5        1.30       -1.10     10.22 o 
   0   0  -4     4559.99     4831.56    405.14 o 
   2   0  -4     8484.31     9155.33    846.18 o 
   4   0  -4      187.83      236.73     19.47 o 
   6   0  -4      167.15      223.65     36.03 o 
   8   0  -4      192.20      299.92     87.62 o 
   0   1  -4     1495.75     1360.65     93.55 o 
   1   1  -4     3488.30     3692.23    144.92 o 
   2   1  -4      873.23      991.43     34.69 o 
   3   1  -4     6082.12     6380.65    347.64 o 
   4   1  -4      388.61      344.67     14.10 o 
   5   1  -4     1137.19     1094.69     48.39 o 
   6   1  -4       27.29       25.77      3.34 o 
   7   1  -4      128.10      141.49      8.13 o 
   8   1  -4       40.36       35.17     12.53 o 
   9   1  -4       10.71        2.61      8.21 o 
   0   2  -4     4027.47     3895.31    270.41 o 
   1   2  -4     2095.31     1931.89     77.54 o 
   2   2  -4     1554.14     1535.76     50.62 o 
   3   2  -4      598.15      552.69     33.74 o 
   4   2  -4      217.70      246.21     17.53 o 
   5   2  -4      268.12      247.49     23.59 o 
   6   2  -4       35.55       41.33      5.02 o 
   7   2  -4       43.79       24.60     12.33 o 
   8   2  -4       15.41       12.82      4.56 o 
   9   2  -4        3.40       12.72     10.97 o 
   0   3  -4     2578.01     2189.37    107.46 o 
   1   3  -4      977.23      939.87     36.81 o 
   2   3  -4      873.34      850.63     34.15 o 
   3   3  -4      228.32      250.07     12.34 o 
   4   3  -4        0.56        4.36      5.06 o 
   5   3  -4      153.46      205.29     18.89 o 
   6   3  -4       91.20       93.28     10.30 o 
   7   3  -4       63.64       27.23     20.15 o 
   8   3  -4       24.51       14.58     18.73 o 
   9   3  -4        0.55        4.81      9.26 o 
   0   4  -4      287.27      255.49     22.27 o 
   1   4  -4       55.64       52.97      6.31 o 
   2   4  -4      130.03      119.60     11.84 o 
   3   4  -4      909.09      958.96     44.89 o 
   4   4  -4        5.31        2.04      2.49 o 
   5   4  -4      171.83      204.62     17.02 o 
   6   4  -4       10.84        8.07      4.66 o 
   7   4  -4       10.93        0.40      5.34 o 
   8   4  -4        0.75       -1.78      2.66 o 
   0   5  -4      367.61      279.11     81.07 o 
   1   5  -4       25.18       17.97      5.45 o 
   2   5  -4      509.51      568.19     39.37 o 
   3   5  -4       97.92      106.11     14.26 o 
   4   5  -4        3.27        4.76      2.90 o 
   5   5  -4       19.06       14.16      6.61 o 
   6   5  -4        4.16        9.35      5.64 o 
   7   5  -4        1.28        3.92      3.28 o 
   0   6  -4       26.42       29.44     18.06 o 
   1   6  -4        7.08        4.06      4.03 o 
   2   6  -4        5.38        6.69      4.61 o 
   3   6  -4       27.03       24.90      8.07 o 
   4   6  -4        4.73        2.65      5.25 o 
   5   6  -4       10.26        9.14      5.71 o 
   6   6  -4       13.57        7.94      6.77 o 
   0   7  -4       24.51       25.86     30.46 o 
   1   7  -4       10.21        8.90      7.44 o 
   2   7  -4        2.57        0.86      5.79 o 
   3   7  -4        1.41        4.76      5.80 o 
   4   7  -4        0.82       -1.77      9.20 o 
   2   0  -3     5228.12     5612.29    578.93 o 
   4   0  -3     1736.96     1961.07     97.19 o 
   6   0  -3      993.18     1303.39    127.26 o 
   8   0  -3       12.85       20.90     13.33 o 
   1   1  -3    19546.10    17650.33   1234.05 o 
   2   1  -3     2241.99     2229.51     80.80 o 
   3   1  -3      775.48      729.60     36.63 o 
   4   1  -3      860.54      864.52     40.62 o 
   5   1  -3       30.68       34.40     14.48 o 
   6   1  -3       67.92       71.80     24.67 o 
   7   1  -3       79.96       83.38      5.71 o 
   8   1  -3        8.03       10.14      8.27 o 
   9   1  -3       13.80       11.12      9.81 o 
   1   2  -3     3210.76     2976.57    111.05 o 
   2   2  -3     4818.07     4969.39    266.34 o 
   3   2  -3     1157.35     1193.55     48.41 o 
   4   2  -3      625.30      664.91     42.77 o 
   5   2  -3       31.76       37.52      9.09 o 
   6   2  -3      182.90      211.01     21.76 o 
   7   2  -3        2.56       -0.36      1.79 o 
   8   2  -3       11.80        8.94      3.99 o 
   9   2  -3        5.43        7.00     11.34 o 
   1   3  -3     1221.19     1185.74     42.74 o 
   2   3  -3     1212.05     1149.59     48.09 o 
   3   3  -3       42.85       44.14      7.72 o 
   4   3  -3      575.90      652.24     34.45 o 
   5   3  -3       51.33       58.27      7.91 o 
   6   3  -3       97.87      106.73     21.05 o 
   7   3  -3       23.11       18.46      9.35 o 
   8   3  -3        4.59       -1.87      9.42 o 
   9   3  -3        1.88        5.10     10.50 o 
   1   4  -3     2000.59     1991.74    104.17 o 
   2   4  -3      302.05      319.97     21.99 o 
   3   4  -3       88.86       98.45      8.99 o 
   4   4  -3        2.46        0.09      3.85 o 
   5   4  -3        1.41        0.47      2.90 o 
   6   4  -3        5.88       10.63      4.16 o 
   7   4  -3       31.41       20.32     12.38 o 
   8   4  -3        5.47       -0.03      4.40 o 
   1   5  -3      132.70      145.63     14.60 o 
   2   5  -3      387.42      385.86     31.01 o 
   3   5  -3       74.07       74.75     11.94 o 
   4   5  -3       63.11       74.73     10.82 o 
   5   5  -3        3.41        5.52      3.72 o 
   6   5  -3       24.53       26.33      6.89 o 
   7   5  -3        2.05        5.39      5.19 o 
   1   6  -3       26.98       30.99      9.20 o 
   2   6  -3       28.41       21.76     10.31 o 
   3   6  -3       51.09       58.28     15.59 o 
   4   6  -3       30.80       42.26     11.75 o 
   5   6  -3        1.47        1.53      3.94 o 
   6   6  -3        3.89       -0.80      4.24 o 
   1   7  -3        2.56       -2.03     17.99 o 
   2   7  -3       11.22        7.17      8.11 o 
   3   7  -3       21.24       26.90     10.24 o 
   4   7  -3        8.09       -2.12      7.64 o 
   4   0  -2      275.68      268.70     27.09 o 
   6   0  -2      335.68      380.87     41.03 o 
   8   0  -2       58.85       73.75     22.52 o 
   0   1  -2      872.11      765.82     43.36 o 
   1   1  -2     9067.39     9015.69    533.00 o 
   2   1  -2     3246.02     3621.22    149.81 o 
   3   1  -2     2945.68     2951.74    150.74 o 
   4   1  -2      185.11      202.29     21.37 o 
   5   1  -2     1350.91     1432.83    107.19 o 
   6   1  -2       35.07       39.41     12.40 o 
   7   1  -2        4.79        4.33      6.07 o 
   8   1  -2        5.96        5.84      2.13 o 
   9   1  -2       18.24       16.10      9.85 o 
   0   2  -2     8509.75     8579.58    633.15 o 
   1   2  -2       24.83       20.93      2.55 o 
   2   2  -2     4448.26     4680.01    218.33 o 
   3   2  -2     1958.79     2036.04     73.35 o 
   4   2  -2      146.08      167.23     10.34 o 
   5   2  -2      417.76      435.86     30.56 o 
   6   2  -2       22.46       28.91      8.10 o 
   7   2  -2       29.39       26.96     11.25 o 
   8   2  -2       75.69       38.54     29.75 o 
   9   2  -2       13.34       10.90     10.41 o 
   0   3  -2     2567.08     2391.34    121.31 o 
   1   3  -2      406.54      377.14     36.68 o 
   2   3  -2      852.63      834.14     33.52 o 
   3   3  -2      480.77      521.32     21.86 o 
   4   3  -2        1.68        4.51      2.49 o 
   5   3  -2      221.31      256.89     18.77 o 
   6   3  -2       50.49       57.85     12.97 o 
   7   3  -2       51.38       61.21     13.30 o 
   8   3  -2       19.02        2.25      6.28 o 
   9   3  -2        7.05        9.03      9.80 o 
   0   4  -2      121.56      134.27     17.81 o 
   1   4  -2      565.81      579.11     66.39 o 
   2   4  -2      276.13      288.95     17.64 o 
   3   4  -2      543.81      567.32     32.50 o 
   4   4  -2       52.56       67.59      8.20 o 
   5   4  -2       99.29      137.94     15.23 o 
   6   4  -2       26.36       36.53      7.90 o 
   7   4  -2        8.25       -1.80      8.46 o 
   8   4  -2        3.51       -1.56      5.72 o 
   0   5  -2      862.53      893.32     88.86 o 
   1   5  -2      193.19      202.67     17.11 o 
   2   5  -2       99.08      113.06     14.65 o 
   3   5  -2       73.27       76.49     10.77 o 
   4   5  -2        3.01       -0.86      4.29 o 
   5   5  -2        1.50        2.23      2.84 o 
   6   5  -2        7.40        1.04      3.54 o 
   7   5  -2        7.02        4.91      6.84 o 
   0   6  -2      260.69      290.09     45.05 o 
   1   6  -2       24.20       18.71      9.37 o 
   2   6  -2        6.27        5.40      5.98 o 
   3   6  -2       49.44       43.29      9.91 o 
   4   6  -2        3.75       11.25      5.95 o 
   5   6  -2       30.46       40.19      8.82 o 
   6   6  -2        1.71       -3.27      5.23 o 
   0   7  -2        8.08       16.48     17.76 o 
   1   7  -2       19.10       16.80     20.46 o 
   2   7  -2       22.74       29.87     12.45 o 
   3   7  -2       14.68        8.39     13.23 o 
   4   7  -2        0.92        4.82      8.54 o 
   4   0  -1     4932.05     5799.79    757.88 o 
   6   0  -1      193.98      205.00     12.70 o 
   8   0  -1       58.21       71.82     21.71 o 
   1   1  -1     6337.22     6253.75    515.17 o 
   2   1  -1     3744.74     3941.16    151.88 o 
   3   1  -1      797.54      766.87     53.13 o 
   4   1  -1      189.56      192.61      7.45 o 
   5   1  -1      295.20      312.87     10.11 o 
   6   1  -1       47.01       53.79      3.27 o 
   7   1  -1      122.25      143.52     33.55 o 
   8   1  -1        3.61        7.77      7.64 o 
   9   1  -1       19.54       10.99      8.40 o 
   1   2  -1     3736.56     3430.14    261.70 o 
   2   2  -1     1060.53      952.09     39.07 o 
   3   2  -1       99.59       99.24      5.00 o 
   4   2  -1     1360.67     1568.56     79.48 o 
   5   2  -1       63.33       71.77     11.14 o 
   6   2  -1      143.86      153.94     17.28 o 
   7   2  -1       73.27       77.00     31.04 o 
   8   2  -1       23.99       19.97     10.70 o 
   9   2  -1        6.09        0.58      5.49 o 
   1   3  -1     1038.58      881.40     62.01 o 
   2   3  -1      715.31      722.86     31.31 o 
   3   3  -1      195.44      227.37     14.50 o 
   4   3  -1      673.28      726.58     36.89 o 
   5   3  -1        0.37        0.77      2.40 o 
   6   3  -1       79.02       77.67     16.86 o 
   7   3  -1       11.59        7.35      6.05 o 
   8   3  -1       11.61       -1.01      6.50 o 
   9   3  -1        7.30        5.97      8.85 o 
   1   4  -1     1085.79     1003.97     75.02 o 
   2   4  -1       37.23       32.09      5.72 o 
   3   4  -1      254.63      279.96     25.77 o 
   4   4  -1        8.49       12.37      4.96 o 
   5   4  -1       27.32       30.43      7.87 o 
   6   4  -1        3.68       -0.01      3.56 o 
   7   4  -1       11.17        7.23      6.64 o 
   8   4  -1        0.89        3.43      6.03 o 
   1   5  -1      142.27      140.79     18.64 o 
   2   5  -1      119.52      134.10     18.92 o 
   3   5  -1       16.15       16.66      6.71 o 
   4   5  -1      126.68      150.15     14.88 o 
   5   5  -1       12.39       10.86      6.06 o 
   6   5  -1        6.45       18.09      9.51 o 
   7   5  -1        3.54        0.50      3.74 o 
   1   6  -1      192.95      194.28     43.00 o 
   2   6  -1       39.08       31.05     10.56 o 
   3   6  -1        6.73        8.16      4.40 o 
   4   6  -1        9.83       10.49      5.99 o 
   5   6  -1        3.19       -3.92      3.92 o 
   6   6  -1        9.47       15.75      6.27 o 
   1   7  -1       23.15       20.47     14.54 o 
   2   7  -1       12.87        4.52      7.78 o 
   3   7  -1        5.92       -3.74     13.22 o 
   4   7  -1        3.08       16.26      9.75 o 
   2   0   0     1649.62     1424.37     82.16 o 
   4   0   0      195.46      154.20     19.55 o 
   6   0   0       66.82       74.64     11.04 o 
   8   0   0       13.32       12.63      5.30 o 
   0   1   0     8744.04     8112.75    660.86 o 
   1   1   0     7146.07     6383.94    353.89 o 
   2   1   0      534.59      483.18     15.50 o 
   3   1   0     3581.29     3985.50    155.96 o 
   4   1   0      802.24      820.23     29.45 o 
   5   1   0      280.52      285.09     15.32 o 
   6   1   0       10.61       12.90      2.94 o 
   7   1   0       79.18       82.99      6.01 o 
   8   1   0        0.97        2.49      5.77 o 
   9   1   0        2.97        1.03      7.00 o 
   0   2   0     4503.76     4341.34    291.33 o 
   1   2   0      471.88      413.86     18.57 o 
   2   2   0      661.83      567.28     20.91 o 
   3   2   0     1966.63     2002.17     73.16 o 
   4   2   0      356.09      379.69     22.12 o 
   5   2   0       59.45       54.74      8.37 o 
   6   2   0       99.22       98.37     27.74 o 
   7   2   0        5.08        1.49      7.79 o 
   8   2   0        1.10        0.56      3.82 o 
   9   2   0       13.80        6.32      7.78 o 
   0   3   0     2930.72     2711.95    173.43 o 
   1   3   0      263.22      268.50     13.09 o 
   2   3   0     1485.29     1508.68     78.88 o 
   3   3   0     1012.59     1012.59     45.92 o 
   4   3   0       64.38       67.89      6.40 o 
   5   3   0        1.97        2.40      2.77 o 
   6   3   0        9.72       12.98      8.00 o 
   7   3   0        6.46       11.00      8.93 o 
   8   3   0        4.41       -2.84      9.64 o 
   9   3   0       17.89        8.14     10.01 o 
   0   4   0      174.19      167.37     31.72 o 
   1   4   0      118.14      101.19     12.29 o 
   2   4   0       83.62       93.99     11.48 o 
   3   4   0      368.85      373.66     21.71 o 
   4   4   0        5.03        5.20      3.06 o 
   5   4   0      402.66      529.19     31.81 o 
   6   4   0       22.21       24.06      6.59 o 
   7   4   0       22.26       19.24     13.94 o 
   8   4   0        1.32        5.95     10.50 o 
   0   5   0      718.59      814.14    101.36 o 
   1   5   0      252.42      267.68     28.57 o 
   2   5   0       34.04       35.21      8.48 o 
   3   5   0       39.19       38.94      8.49 o 
   4   5   0       24.58       25.17      8.99 o 
   5   5   0       28.96       28.62      7.82 o 
   6   5   0       14.82       19.39      7.70 o 
   7   5   0        6.81        5.95      5.98 o 
   0   6   0      138.34      159.65     32.69 o 
   1   6   0      215.52      208.96     37.80 o 
   2   6   0      178.71      207.20     30.09 o 
   3   6   0       62.39       45.63     12.11 o 
   4   6   0        1.05       -4.47      4.66 o 
   5   6   0        0.31        0.14      3.98 o 
   6   6   0        0.38        2.99      4.73 o 
   0   7   0       30.76       42.11     19.84 o 
   1   7   0        0.21       -4.40     11.07 o 
   2   7   0        0.38       -9.55     16.28 o 
   3   7   0       25.04       28.63     15.21 o 
   4   7   0        6.06        9.21      6.89 o 
   2   0   1    20915.56    21028.22   4069.41 o 
   4   0   1     4939.25     5428.59    669.77 o 
   6   0   1      252.89      232.52     18.80 o 
   8   0   1       61.46       50.43     14.14 o 
   1   1   1     6313.14     6065.19    347.84 o 
   2   1   1     3765.62     3871.03    133.00 o 
   3   1   1      538.73      575.85     16.79 o 
   4   1   1      183.28      189.69      9.67 o 
   5   1   1      265.06      270.04     15.66 o 
   6   1   1       32.27       30.61      4.51 o 
   7   1   1      156.55      202.99     13.60 o 
   8   1   1        3.15        4.07      2.91 o 
   9   1   1       15.29       14.61      9.00 o 
   1   2   1     3425.47     3106.68    162.04 o 
   2   2   1     1017.36      917.28     30.40 o 
   3   2   1       54.89       53.07      4.45 o 
   4   2   1     1288.64     1497.35     53.05 o 
   5   2   1       72.18       75.09      6.21 o 
   6   2   1      128.24      159.27     20.14 o 
   7   2   1       85.57       74.52     21.43 o 
   8   2   1       25.04        8.88     14.16 o 
   9   2   1        5.09        5.76      6.30 o 
   1   3   1      987.40      938.89     56.73 o 
   2   3   1      766.73      691.97     52.41 o 
   3   3   1      161.28      166.07      9.76 o 
   4   3   1      656.61      709.21     35.68 o 
   5   3   1        0.19        0.67      1.98 o 
   6   3   1       83.11       78.81     16.27 o 
   7   3   1        6.82        6.21     10.77 o 
   8   3   1       12.62       19.21     24.31 o 
   9   3   1        6.27        3.29      8.31 o 
   1   4   1     1140.27     1112.08     78.34 o 
   2   4   1       29.32       22.40      5.23 o 
   3   4   1      268.98      294.74     21.11 o 
   4   4   1        9.04        9.14      4.56 o 
   5   4   1       21.62       16.35      7.05 o 
   6   4   1        2.55        3.39      3.26 o 
   7   4   1       13.58        6.56      9.87 o 
   8   4   1        0.85       -6.44     10.33 o 
   1   5   1      129.60      132.29     18.16 o 
   2   5   1      104.00      108.47     14.76 o 
   3   5   1       17.64       20.38      6.17 o 
   4   5   1      123.63      151.17     15.62 o 
   5   5   1       12.66       10.74      5.77 o 
   6   5   1       11.51       14.96      6.59 o 
   7   5   1        3.37        0.47      3.90 o 
   1   6   1      201.73      216.72     39.58 o 
   2   6   1       31.09       19.43     12.50 o 
   3   6   1        3.25        3.01      4.44 o 
   4   6   1       14.43       14.09      5.34 o 
   5   6   1        2.83        9.46      6.69 o 
   6   6   1        8.73        7.83      9.19 o 
   1   7   1       21.16       42.56     16.21 o 
   2   7   1       12.36        9.09      8.26 o 
   3   7   1        7.79       12.42      6.72 o 
   4   7   1        2.00       -1.47      7.82 o 
   2   0   2    16232.48    16713.04   2845.97 o 
   4   0   2      313.63      312.66     26.79 o 
   6   0   2      350.27      365.70     24.40 o 
   8   0   2       43.73       41.24      8.27 o 
   0   1   2     1261.87     1176.20     54.93 o 
   1   1   2     7996.59     7682.51    479.18 o 
   2   1   2     3172.05     3439.07    114.07 o 
   3   1   2     3328.85     3551.22    119.10 o 
   4   1   2      194.53      213.13     12.65 o 
   5   1   2     1229.51     1299.50     55.64 o 
   6   1   2       38.17       49.46      6.18 o 
   7   1   2        4.62        5.35      3.31 o 
   8   1   2        3.75        6.43      2.19 o 
   9   1   2       19.48       22.88      9.94 o 
   0   2   2     9250.23     8890.54    794.42 o 
   1   2   2       42.65       38.33      3.28 o 
   2   2   2     4285.44     4605.92    191.33 o 
   3   2   2     1781.44     1653.49     53.97 o 
   4   2   2      163.96      176.51      8.25 o 
   5   2   2      482.19      510.10     24.16 o 
   6   2   2       28.95       36.16      7.16 o 
   7   2   2       25.27       31.11      5.20 o 
   8   2   2       76.74       25.57     39.21 o 
   9   2   2       13.85       11.43      8.15 o 
   0   3   2     2794.56     2645.40    161.57 o 
   1   3   2      404.31      355.87     20.09 o 
   2   3   2      855.97      794.68     43.58 o 
   3   3   2      521.80      518.90     23.31 o 
   4   3   2        4.09        0.95      2.56 o 
   5   3   2      200.72      241.55     21.67 o 
   6   3   2       39.04       52.20      6.07 o 
   7   3   2       57.28       24.86     31.01 o 
   8   3   2       17.22        7.68      8.88 o 
   9   3   2        7.17        6.43      9.99 o 
   0   4   2       86.19      110.48     14.99 o 
   1   4   2      527.64      496.67     33.52 o 
   2   4   2      254.78      269.63     23.24 o 
   3   4   2      610.82      613.10     32.00 o 
   4   4   2       53.11       57.18      7.45 o 
   5   4   2       86.69      110.09     12.88 o 
   6   4   2       29.65       24.16      8.92 o 
   7   4   2       10.30       13.77     10.89 o 
   8   4   2        4.02       -5.35     11.61 o 
   0   5   2      695.79      787.78     76.71 o 
   1   5   2      196.77      223.75     19.13 o 
   2   5   2      129.96      156.25     22.80 o 
   3   5   2       66.11       65.95      9.02 o 
   4   5   2        2.43       -1.32      4.44 o 
   5   5   2        2.08        4.77      4.64 o 
   6   5   2        8.86        3.40      6.77 o 
   7   5   2        6.75       16.46      9.42 o 
   0   6   2      276.73      351.09     45.44 o 
   1   6   2       16.28        7.23      6.23 o 
   2   6   2        3.00        1.51      5.21 o 
   3   6   2       59.72       40.65     11.58 o 
   4   6   2        4.23        3.97      5.68 o 
   5   6   2       31.68       37.79     11.11 o 
   6   6   2        1.30       10.67      5.02 o 
   0   7   2        4.98       17.86     24.60 o 
   1   7   2       22.36       19.99     10.07 o 
   2   7   2       21.64       30.33     11.76 o 
   3   7   2       10.53        2.73      6.26 o 
   4   7   2        1.02        0.00     10.48 o 
   2   0   3     3928.94     4156.53    367.43 o 
   4   0   3     2140.83     2174.91    210.16 o 
   6   0   3     1058.85     1016.04     81.17 o 
   8   0   3       11.01       11.47      4.08 o 
   1   1   3    17294.34    16374.21   1444.76 o 
   2   1   3     2025.63     2010.99     64.58 o 
   3   1   3      879.13      849.85     20.71 o 
   4   1   3      959.37      979.99     44.40 o 
   5   1   3       51.65       48.79      6.26 o 
   6   1   3       80.49       94.04     10.04 o 
   7   1   3      112.47      132.30     12.47 o 
   8   1   3        9.02        9.60      3.74 o 
   9   1   3       10.74       13.22      8.38 o 
   1   2   3     3007.21     2822.83    106.54 o 
   2   2   3     4894.50     4623.09    272.33 o 
   3   2   3     1289.89     1265.15     38.72 o 
   4   2   3      771.58      834.81     27.71 o 
   5   2   3       36.87       42.17      4.87 o 
   6   2   3      211.70      273.91     46.46 o 
   7   2   3        9.43        5.45      3.68 o 
   8   2   3       10.15       13.44      4.53 o 
   9   2   3        5.65        7.80      8.28 o 
   1   3   3     1383.61     1365.04     53.10 o 
   2   3   3     1230.85     1092.17     50.69 o 
   3   3   3       71.30       65.65      5.25 o 
   4   3   3      570.99      576.96     24.76 o 
   5   3   3       48.20       55.18      5.75 o 
   6   3   3       91.62      107.34     12.01 o 
   7   3   3       30.00       15.27     20.39 o 
   8   3   3        3.67       -0.15      3.56 o 
   9   3   3        1.13        6.51      7.00 o 
   1   4   3     2046.12     2051.89    110.37 o 
   2   4   3      278.24      288.09     20.06 o 
   3   4   3       47.79       88.05     26.46 o 
   4   4   3        5.51       10.60      3.13 o 
   5   4   3        3.03        1.97      3.50 o 
   6   4   3        7.32        6.72      3.61 o 
   7   4   3       36.57       17.02     17.67 o 
   8   4   3        5.39      -15.06     15.33 o 
   1   5   3      138.71      160.50     18.69 o 
   2   5   3      363.99      350.51     27.90 o 
   3   5   3       69.52       63.53     11.20 o 
   4   5   3       50.05       49.55      8.37 o 
   5   5   3        3.38        1.23      3.22 o 
   6   5   3       26.04       28.90      7.71 o 
   7   5   3        1.93       -9.74      9.74 o 
   1   6   3       23.67       17.38     13.40 o 
   2   6   3       36.08       31.32     12.52 o 
   3   6   3       61.15       60.73     16.24 o 
   4   6   3       29.70       29.14     12.91 o 
   5   6   3        0.86        1.35      3.55 o 
   6   6   3        4.56        4.38      4.75 o 
   1   7   3        0.50        3.74      8.16 o 
   2   7   3        7.68        6.07      7.33 o 
   3   7   3       20.78       27.96      9.05 o 
   4   7   3       10.85        9.87      9.03 o 
   0   0   4     3171.12     3599.48    311.17 o 
   2   0   4     8972.63     9921.00   1676.55 o 
   4   0   4      209.84      233.58     19.35 o 
   6   0   4      114.88      108.58      9.00 o 
   8   0   4      222.10      250.39     50.08 o 
   0   1   4     1087.27     1058.69     35.63 o 
   1   1   4     3730.21     3919.68    153.45 o 
   2   1   4      717.67      766.85     26.10 o 
   3   1   4     5421.61     5572.61    253.07 o 
   4   1   4      405.58      385.28     17.20 o 
   5   1   4     1203.91     1266.78     51.45 o 
   6   1   4       24.66       21.56      5.60 o 
   7   1   4      120.07      144.71     12.95 o 
   8   1   4       42.68       56.40      6.49 o 
   9   1   4       10.82       16.13     11.63 o 
   0   2   4     4361.19     4305.58    232.31 o 
   1   2   4     2139.25     1979.40     65.77 o 
   2   2   4     1745.03     1633.09     79.88 o 
   3   2   4      483.00      459.28     13.96 o 
   4   2   4      204.78      216.74     10.49 o 
   5   2   4      289.45      291.04     22.34 o 
   6   2   4       52.21       62.05     10.47 o 
   7   2   4       45.62       28.97     10.73 o 
   8   2   4       12.74        6.49      6.97 o 
   9   2   4        3.13        2.36      6.78 o 
   0   3   4     2455.37     2279.05    137.50 o 
   1   3   4     1069.08     1107.19     47.40 o 
   2   3   4      857.24      795.09     37.81 o 
   3   3   4      146.33      149.39      9.92 o 
   4   3   4        0.71       -0.10      1.44 o 
   5   3   4      210.62      277.63     14.44 o 
   6   3   4      105.45      120.26      9.16 o 
   7   3   4       54.20       37.01     33.24 o 
   8   3   4       22.59       11.34      8.06 o 
   9   3   4        0.47       -0.74      4.72 o 
   0   4   4      299.74      310.70     23.91 o 
   1   4   4       72.68       68.60      8.20 o 
   2   4   4      124.82      117.82     16.17 o 
   3   4   4      959.43      905.01     67.38 o 
   4   4   4        5.06        1.25      2.93 o 
   5   4   4      189.17      223.48     15.03 o 
   6   4   4        9.96       10.32      4.05 o 
   7   4   4        8.26        4.69      5.64 o 
   8   4   4        0.58        1.43      8.36 o 
   0   5   4      342.29      386.33     35.51 o 
   1   5   4       23.12       25.92      6.93 o 
   2   5   4      502.06      540.56     37.15 o 
   3   5   4      105.13      118.04     11.80 o 
   4   5   4        2.18       -0.53      2.40 o 
   5   5   4       16.46        7.82      6.35 o 
   6   5   4        3.50       -1.72      4.29 o 
   7   5   4        1.16       -7.17      7.92 o 
   0   6   4       30.82       26.52     22.42 o 
   1   6   4        3.08        3.38      4.33 o 
   2   6   4        7.83        3.41      4.69 o 
   3   6   4       17.25       11.12      6.07 o 
   4   6   4        4.90        5.06      3.97 o 
   5   6   4       14.17       16.88      6.20 o 
   6   6   4       14.02        9.14      6.86 o 
   0   7   4       23.68       35.36     24.26 o 
   1   7   4        8.01        4.31      7.59 o 
   2   7   4        0.88       -4.21      7.77 o 
   3   7   4        0.49       -1.23      6.54 o 
   4   7   4        0.93        0.61      6.82 o 
   2   0   5     2520.73     2488.91    252.43 o 
   4   0   5     2444.11     2317.89    181.68 o 
   6   0   5      262.40      228.49     35.13 o 
   8   0   5       10.22        6.78      5.23 o 
   1   1   5    13118.67    13855.72    879.87 o 
   2   1   5      835.33      727.95     33.42 o 
   3   1   5     3245.36     3347.07    123.34 o 
   4   1   5      771.86      770.16     25.22 o 
   5   1   5       37.14       45.14      5.28 o 
   6   1   5       70.28       80.53      9.03 o 
   7   1   5      185.47      231.34     14.97 o 
   8   1   5        8.36        5.11      3.69 o 
   9   1   5       31.18        5.22      9.40 o 
   1   2   5     3792.62     3771.38    149.90 o 
   2   2   5      248.01      213.53     10.64 o 
   3   2   5      873.15      879.28     39.62 o 
   4   2   5     1587.13     1569.51     53.13 o 
   5   2   5       84.57       76.30      4.92 o 
   6   2   5       86.29      105.79      9.08 o 
   7   2   5       36.40       29.77      7.65 o 
   8   2   5        3.29        1.71      3.44 o 
   9   2   5        3.53        7.20      6.37 o 
   1   3   5      464.73      424.98     23.88 o 
   2   3   5      706.08      668.91     25.70 o 
   3   3   5      279.29      311.32     15.57 o 
   4   3   5      771.31      736.29     35.90 o 
   5   3   5      106.05      109.58     10.10 o 
   6   3   5       65.34       78.28      7.24 o 
   7   3   5       12.46        3.96      5.77 o 
   8   3   5        3.08        3.06      7.29 o 
   9   3   5        0.92        3.59      7.70 o 
   1   4   5      708.03      746.54     35.35 o 
   2   4   5       69.37       76.87      8.33 o 
   3   4   5      545.68      587.98     30.32 o 
   4   4   5      150.78      184.29     13.03 o 
   5   4   5       56.13       52.91     10.44 o 
   6   4   5       11.01       15.99      6.74 o 
   7   4   5       12.67        3.92     10.07 o 
   8   4   5        2.71       -3.97      8.20 o 
   1   5   5       45.69       56.38      8.62 o 
   2   5   5       76.10       59.06     15.09 o 
   3   5   5        8.35        7.85      3.47 o 
   4   5   5      226.67      223.76     34.55 o 
   5   5   5        2.02        2.20      2.79 o 
   6   5   5       36.35       33.37      8.24 o 
   7   5   5        3.16        6.22      6.48 o 
   1   6   5       43.57       32.52     15.05 o 
   2   6   5        6.34        6.18      5.36 o 
   3   6   5        6.98        8.01      6.38 o 
   4   6   5        2.00        1.27      3.61 o 
   5   6   5        2.45        1.46      3.34 o 
   6   6   5        2.06       -5.17      5.29 o 
   1   7   5       15.66       14.05      9.55 o 
   2   7   5        6.88        2.27      6.57 o 
   3   7   5        0.67       -1.05      4.14 o 
   0   0   6     7912.26     9241.80   1129.87 o 
   2   0   6      630.15      546.74     17.75 o 
   4   0   6      315.93      353.74     39.39 o 
   6   0   6      551.39      456.39     86.87 o 
   8   0   6       40.70       35.42     22.17 o 
   0   1   6     5663.07     5694.83    327.91 o 
   1   1   6       94.50       94.38      4.64 o 
   2   1   6      860.67      735.85     37.35 o 
   3   1   6     4425.05     4271.48    187.88 o 
   4   1   6      256.37      234.72      9.76 o 
   5   1   6     1616.69     1675.70     73.93 o 
   6   1   6       90.33      101.53      8.92 o 
   7   1   6       78.84       83.13     10.48 o 
   8   1   6        0.09        0.51      2.00 o 
   9   1   6       24.69       14.48      8.72 o 
   0   2   6     7617.51     8017.20    560.35 o 
   1   2   6      163.22      149.77      5.31 o 
   2   2   6      603.41      540.42     18.32 o 
   3   2   6     1001.00      977.24     37.34 o 
   4   2   6      828.40      901.24     36.76 o 
   5   2   6      833.42      797.34     62.15 o 
   6   2   6      345.74      382.65     38.90 o 
   7   2   6        2.60        0.66      2.27 o 
   8   2   6       12.95        5.78      3.57 o 
   9   2   6        0.98        1.47      4.51 o 
   0   3   6     3451.58     3747.59    263.49 o 
   1   3   6      812.59      854.81     29.26 o 
   2   3   6      864.46      799.86     44.58 o 
   3   3   6      302.42      276.74     15.83 o 
   4   3   6       26.84       31.57      6.37 o 
   5   3   6      262.95      290.37     22.39 o 
   6   3   6       65.69       56.79     16.58 o 
   7   3   6        8.51        0.42      4.14 o 
   8   3   6        6.80        1.86      2.97 o 
   9   3   6        0.10        1.67      6.03 o 
   0   4   6      208.51      202.66     16.80 o 
   1   4   6       81.22       67.41      9.70 o 
   2   4   6      107.54      119.00     15.47 o 
   3   4   6      255.80      266.34     17.14 o 
   4   4   6      292.56      295.76     25.55 o 
   5   4   6      129.92      147.14     11.30 o 
   6   4   6       80.14       82.41     18.40 o 
   7   4   6        4.89       -1.95     12.00 o 
   8   4   6        0.96        2.75      7.67 o 
   0   5   6      298.12      289.19     35.70 o 
   1   5   6       19.51       27.22      6.59 o 
   2   5   6      185.59      200.58     16.82 o 
   3   5   6       13.65        9.25      4.30 o 
   4   5   6       27.41       28.52      6.41 o 
   5   5   6        4.13        5.33      3.24 o 
   6   5   6       12.65       10.42      4.95 o 
   7   5   6        5.47        8.16      5.89 o 
   0   6   6        8.35        9.81      8.47 o 
   1   6   6       12.00        1.59      7.33 o 
   2   6   6       31.14       32.60      9.11 o 
   3   6   6       43.19       32.76      9.68 o 
   4   6   6        2.76        3.41      5.43 o 
   5   6   6       12.29        8.87      6.16 o 
   6   6   6        2.08       -0.30     23.02 o 
   0   7   6       12.01       14.46     11.34 o 
   1   7   6       15.04       21.64      9.41 o 
   2   7   6       14.98       14.05      6.55 o 
   3   7   6        5.40        3.22      3.75 o 
   2   0   7     1707.30     1551.16     62.38 o 
   4   0   7     2937.74     2960.17    249.65 o 
   6   0   7      295.53      267.80     64.30 o 
   8   0   7      141.31      146.08     32.18 o 
   1   1   7     6643.64     7228.66    326.99 o 
   2   1   7     1215.13     1016.23     40.34 o 
   3   1   7     1418.63     1344.88     43.50 o 
   4   1   7      514.83      492.16     19.11 o 
   5   1   7       75.59       78.63      5.87 o 
   6   1   7      155.45      145.91     10.98 o 
   7   1   7      199.62      233.22     18.57 o 
   8   1   7        8.43        5.97      3.71 o 
   9   1   7       35.24       22.66      9.54 o 
   1   2   7     1102.78     1085.47     34.86 o 
   2   2   7     1261.47     1185.36     43.11 o 
   3   2   7      474.16      494.24     31.43 o 
   4   2   7      990.07      921.38     57.65 o 
   5   2   7       26.92       26.13      6.46 o 
   6   2   7      209.17      234.39     21.00 o 
   7   2   7      106.63      106.76     14.08 o 
   8   2   7        0.55       -0.08      3.99 o 
   9   2   7        7.60        8.28      5.30 o 
   1   3   7     1390.11     1342.13     48.65 o 
   2   3   7      912.36      809.67     45.57 o 
   3   3   7       43.88       39.74      8.12 o 
   4   3   7      770.72      773.70     43.43 o 
   5   3   7      160.45      170.13     14.25 o 
   6   3   7       95.65       87.49     15.90 o 
   7   3   7       47.03       45.15     11.37 o 
   8   3   7        2.54       -0.03      2.72 o 
   1   4   7      642.84      632.76     34.80 o 
   2   4   7        8.67        6.91      2.49 o 
   3   4   7      170.61      185.01     21.64 o 
   4   4   7        5.87        3.63      2.01 o 
   5   4   7       94.46       79.02     12.14 o 
   6   4   7       23.98       22.82      6.01 o 
   7   4   7       16.33       20.90     12.31 o 
   8   4   7        2.90        2.81      6.00 o 
   1   5   7       21.70       25.24      4.97 o 
   2   5   7       45.30       47.16      8.64 o 
   3   5   7       20.89       28.25      5.87 o 
   4   5   7      195.15      201.13     17.30 o 
   5   5   7       18.49       16.89      6.23 o 
   6   5   7       21.84       32.86      9.56 o 
   7   5   7        7.31        6.53      7.72 o 
   1   6   7       63.99       67.11     21.75 o 
   2   6   7       13.57       15.66      6.26 o 
   3   6   7        6.16        4.54      4.67 o 
   4   6   7        0.72       -0.98      2.58 o 
   5   6   7       11.45       10.54      6.03 o 
   1   7   7       18.68       17.01      7.03 o 
   2   7   7        2.18       10.94      6.63 o 
   3   7   7        0.27        0.35      6.34 o 
   0   0   8    13177.41    15283.40   2441.63 o 
   2   0   8     8132.21     7950.56    853.33 o 
   4   0   8      266.29      292.22     22.82 o 
   6   0   8       75.94       63.74     17.41 o 
   8   0   8      197.47      208.92     43.23 o 
   0   1   8      798.64      775.16     40.40 o 
   1   1   8     1160.55     1088.48     88.77 o 
   2   1   8      453.53      374.83      8.48 o 
   3   1   8     3300.71     3122.21    122.85 o 
   4   1   8      211.43      211.95     10.95 o 
   5   1   8      724.89      677.95     25.87 o 
   6   1   8        1.59        4.50      2.81 o 
   7   1   8       88.92      101.61     10.45 o 
   8   1   8       10.72        3.63      3.31 o 
   9   1   8        1.73       -0.66      5.39 o 
   0   2   8     1725.62     1550.91     99.25 o 
   1   2   8      364.58      341.03     13.67 o 
   2   2   8     2654.44     2800.53    119.98 o 
   3   2   8      382.26      373.66     15.33 o 
   4   2   8       24.63       26.97      2.32 o 
   5   2   8      106.50      108.28      6.87 o 
   6   2   8       67.51       76.60     11.11 o 
   7   2   8        3.24        4.58      3.05 o 
   8   2   8       13.77        7.46      5.21 o 
   9   2   8        4.57        2.90      5.18 o 
   0   3   8     3292.68     2956.82    150.93 o 
   1   3   8        5.24        6.07      2.04 o 
   2   3   8     1743.51     1662.33    112.09 o 
   3   3   8      703.76      725.38     31.62 o 
   4   3   8       84.59       93.87      7.20 o 
   5   3   8      377.23      413.86     35.82 o 
   6   3   8       51.73       44.99     10.06 o 
   7   3   8       62.18       63.53     13.78 o 
   8   3   8       14.96       10.98      6.94 o 
   0   4   8       45.34       50.42     10.86 o 
   1   4   8      102.28      105.68      8.64 o 
   2   4   8       35.61       32.20      8.13 o 
   3   4   8      525.89      515.61     25.65 o 
   4   4   8       43.65       37.93      5.44 o 
   5   4   8      205.46      220.00     18.11 o 
   6   4   8        3.09        1.11      1.98 o 
   7   4   8        9.61       15.28      8.58 o 
   8   4   8        0.23       -7.06      8.59 o 
   0   5   8      424.51      477.33     55.62 o 
   1   5   8       36.15       36.72      6.77 o 
   2   5   8      195.99      209.16     19.52 o 
   3   5   8       27.65       14.04      7.84 o 
   4   5   8        5.32        4.51      3.41 o 
   5   5   8       39.13       28.36      9.32 o 
   6   5   8        4.95        5.53      3.46 o 
   7   5   8        5.76        2.45      6.12 o 
   0   6   8        8.84        9.03     13.40 o 
   1   6   8        2.80       -1.01      5.54 o 
   2   6   8        3.61        3.46      3.33 o 
   3   6   8       30.14       17.33      8.01 o 
   4   6   8        2.59        0.83      5.53 o 
   5   6   8        5.05        2.16      2.63 o 
   0   7   8        0.64       -2.76     14.41 o 
   1   7   8        3.08        0.66      4.88 o 
   2   7   8        2.25        2.38      4.39 o 
   3   7   8        2.99        5.33      5.21 o 
   2   0   9     2737.57     2067.27    411.78 o 
   4   0   9     3211.62     3103.46    304.62 o 
   6   0   9      914.00      848.71    159.16 o 
   8   0   9       57.86       68.22     13.76 o 
   1   1   9     4199.71     3991.05    411.38 o 
   2   1   9      207.42      180.22      9.06 o 
   3   1   9      691.76      612.25     29.88 o 
   4   1   9      451.80      439.59     14.20 o 
   5   1   9      103.92      101.35      8.85 o 
   6   1   9       73.28       78.71      6.74 o 
   7   1   9      173.83      213.56     14.96 o 
   8   1   9        8.70        6.21      3.00 o 
   9   1   9        8.73       10.70      6.26 o 
   1   2   9     1468.72     1472.55     57.52 o 
   2   2   9      414.94      343.93     21.05 o 
   3   2   9       32.65       32.13      5.54 o 
   4   2   9      672.07      663.49     37.33 o 
   5   2   9       77.92       88.61      6.33 o 
   6   2   9      428.00      461.48     34.94 o 
   7   2   9       24.24       24.88     10.11 o 
   8   2   9       15.42       14.41      5.73 o 
   9   2   9        3.82       -0.04      2.99 o 
   1   3   9      478.84      421.85     18.44 o 
   2   3   9      568.05      537.97     28.22 o 
   3   3   9      459.63      469.10     35.65 o 
   4   3   9      635.84      636.50     41.27 o 
   5   3   9      118.29      113.45     13.50 o 
   6   3   9      191.15      194.69     24.71 o 
   7   3   9       83.99       42.93     28.50 o 
   8   3   9        1.49        0.80      2.84 o 
   1   4   9      614.54      659.57     31.91 o 
   2   4   9       26.20       25.67      3.63 o 
   3   4   9      153.43      173.08     17.65 o 
   4   4   9        7.18        7.23      2.74 o 
   5   4   9        7.45        9.62      3.10 o 
   6   4   9       22.93       23.42      5.26 o 
   7   4   9       28.98       15.74      7.75 o 
   8   4   9       14.24       18.20      8.62 o 
   1   5   9        1.83        3.44      2.52 o 
   2   5   9      140.23      145.91     13.32 o 
   3   5   9       17.03       17.13      7.53 o 
   4   5   9       90.46       91.57     14.56 o 
   5   5   9       10.40        9.48      4.57 o 
   6   5   9        8.55        5.72      2.78 o 
   7   5   9        6.16        6.37     10.69 o 
   1   6   9       53.35       59.58     21.37 o 
   2   6   9       18.44       15.54      7.24 o 
   3   6   9       40.43       12.80     11.99 o 
   4   6   9       14.18        5.08      6.13 o 
   5   6   9        2.05        0.51      3.91 o 
   1   7   9       12.42       13.32      8.96 o 
   2   7   9        2.18        7.26      4.88 o 
   3   7   9        4.34        6.46      7.98 o 
   0   0  10     4260.26     5298.51    519.14 o 
   2   0  10     8182.27     2788.28   3212.75 o 
   4   0  10      176.27      159.36     21.83 o 
   6   0  10      491.65      464.30     74.57 o 
   8   0  10       15.65       10.06      7.40 o 
   0   1  10     1892.11     1747.46    129.64 o 
   1   1  10     2216.05     1926.86    211.79 o 
   2   1  10     1778.30     1794.60    102.66 o 
   3   1  10     1596.29     1417.31     71.11 o 
   4   1  10       61.73       57.69      2.66 o 
   5   1  10      914.26      866.05     39.30 o 
   6   1  10      139.98      141.89     11.07 o 
   7   1  10       15.86       16.57      4.33 o 
   8   1  10       19.17       13.92      4.84 o 
   9   1  10        0.30       -7.96      8.97 o 
   0   2  10     2134.62     1882.66     86.10 o 
   1   2  10      286.54      253.47     16.26 o 
   2   2  10     1329.02     1203.61     65.08 o 
   3   2  10     1373.56     1392.65    106.80 o 
   4   2  10       79.21       82.03      7.44 o 
   5   2  10      218.74      218.06     12.97 o 
   6   2  10       17.33       18.60      4.58 o 
   7   2  10        8.19       10.10      4.28 o 
   8   2  10       89.75      123.38     14.66 o 
   9   2  10        2.58        0.65      2.90 o 
   0   3  10     1315.21     1237.57     68.25 o 
   1   3  10      301.55      282.06     11.61 o 
   2   3  10      772.59      740.05     38.01 o 
   3   3  10       33.04       26.43      7.06 o 
   4   3  10       53.99       57.62      8.45 o 
   5   3  10      282.82      292.91     27.61 o 
   6   3  10       11.95        8.85      2.13 o 
   7   3  10      112.16      149.09     17.93 o 
   8   3  10       31.18       12.31     11.72 o 
   0   4  10       66.05       62.04      7.41 o 
   1   4  10      134.36      124.29      8.98 o 
   2   4  10       47.78       51.57      5.80 o 
   3   4  10      124.15      124.90      8.65 o 
   4   4  10       51.99       50.25      7.06 o 
   5   4  10      105.96      107.58     12.59 o 
   6   4  10        1.53        0.51      2.13 o 
   7   4  10       43.63       62.55      9.65 o 
   0   5  10      309.56      313.75     36.68 o 
   1   5  10        9.49       10.12      4.06 o 
   2   5  10       71.47       66.54     23.30 o 
   3   5  10       67.97       71.59     24.26 o 
   4   5  10        1.08        1.72      2.09 o 
   5   5  10       11.20        7.89      3.90 o 
   6   5  10       15.43       10.05      8.62 o 
   0   6  10       94.27      107.78     61.07 o 
   1   6  10        6.74        5.22      4.27 o 
   2   6  10        7.20        6.67      4.29 o 
   3   6  10       52.68       18.70     12.03 o 
   4   6  10        2.55        1.91      2.50 o 
   5   6  10       37.97       33.69      9.99 o 
   0   7  10       14.07       13.63     12.26 o 
   1   7  10        1.54        7.27      5.61 o 
   2   7  10       20.56       14.21      6.13 o 
   2   0  11     5368.63     5444.76    557.15 o 
   4   0  11     2231.91     2546.59    146.05 o 
   6   0  11      117.42      104.68     10.98 o 
   8   0  11       12.34        5.21      3.10 o 
   1   1  11     5741.29     5577.02    551.58 o 
   2   1  11      308.03      238.80     10.93 o 
   3   1  11      377.75      359.96     21.58 o 
   4   1  11      695.21      581.51     26.51 o 
   5   1  11      181.24      192.40     12.10 o 
   6   1  11       59.87       62.69      5.89 o 
   7   1  11       14.25       14.27      6.37 o 
   8   1  11        2.13        3.54      3.86 o 
   9   1  11       22.27       25.87      7.30 o 
   1   2  11     2059.65     2063.23    183.49 o 
   2   2  11      882.61      759.31     37.58 o 
   3   2  11      609.50      651.19     37.04 o 
   4   2  11      545.31      538.88     28.34 o 
   5   2  11      125.49      137.94      6.81 o 
   6   2  11       52.23       67.06      6.81 o 
   7   2  11        3.15        1.53      3.23 o 
   8   2  11       46.67       34.76      9.62 o 
   9   2  11        3.26       -1.80      2.79 o 
   1   3  11      420.40      431.53     15.75 o 
   2   3  11      347.03      342.69     15.43 o 
   3   3  11       95.12       94.82      9.19 o 
   4   3  11      305.37      311.87     29.99 o 
   5   3  11       11.91       11.21      3.07 o 
   6   3  11       57.30       48.13     10.38 o 
   7   3  11        4.05        5.41      4.00 o 
   8   3  11        3.35        3.92      3.94 o 
   1   4  11      833.05      787.42     39.61 o 
   2   4  11       42.18       36.59      4.93 o 
   3   4  11       82.73       85.62     13.67 o 
   4   4  11       47.58       46.69      8.04 o 
   5   4  11       31.33       33.50      6.09 o 
   6   4  11       16.75       10.85      8.56 o 
   7   4  11       13.06       15.43      6.43 o 
   1   5  11       16.28       13.00      4.18 o 
   2   5  11      169.10      177.61     20.54 o 
   3   5  11        8.78        1.59      5.10 o 
   4   5  11       24.00       23.38      6.63 o 
   5   5  11       12.12       10.07      5.09 o 
   6   5  11       19.04       12.06      7.00 o 
   1   6  11       73.00       76.73     25.46 o 
   2   6  11        3.77        1.88      3.63 o 
   3   6  11        4.24        0.79      2.55 o 
   4   6  11       10.42        2.95      4.49 o 
   5   6  11        5.14       -1.21      3.39 o 
   1   7  11        3.74        4.59      5.07 o 
   2   7  11        5.31        2.14      4.87 o 
   0   0  12    20205.70    28308.45   6569.18 o 
   2   0  12      529.70      436.29     21.63 o 
   4   0  12      201.65      221.61     16.77 o 
   6   0  12      142.39      143.24     15.78 o 
   8   0  12       25.16       20.18      5.45 o 
   0   1  12      443.87      423.58     67.82 o 
   1   1  12      979.89      886.96     99.81 o 
   2   1  12      176.57      165.63     24.12 o 
   3   1  12     1906.58     1753.28     91.64 o 
   4   1  12       77.65       68.88      3.42 o 
   5   1  12      562.56      567.12     44.14 o 
   6   1  12       28.52       29.89      5.18 o 
   7   1  12       66.14       58.43      7.73 o 
   8   1  12       18.05       10.51      3.63 o 
   9   1  12        1.85        1.81      5.81 o 
   0   2  12     3362.78     3530.84    551.54 o 
   1   2  12      246.05      243.06     15.60 o 
   2   2  12      424.45      423.35     29.63 o 
   3   2  12      619.06      621.77     38.72 o 
   4   2  12      180.75      182.60     10.89 o 
   5   2  12      151.23      163.81      5.26 o 
   6   2  12      168.53      188.97     13.44 o 
   7   2  12       74.01       90.34      9.05 o 
   8   2  12        0.82        2.02      2.80 o 
   0   3  12     1103.07      960.45     46.41 o 
   1   3  12        8.18        8.38      1.21 o 
   2   3  12      380.34      372.55     23.94 o 
   3   3  12      455.40      426.61     39.16 o 
   4   3  12       22.53       16.62      3.91 o 
   5   3  12        4.97        5.36      2.29 o 
   6   3  12       39.37       29.85      8.48 o 
   7   3  12        1.97        0.63      3.06 o 
   8   3  12        5.07        4.09      5.71 o 
   0   4  12      183.26      156.19     13.21 o 
   1   4  12      112.46       98.15      8.83 o 
   2   4  12        7.35        5.22      2.73 o 
   3   4  12      480.71      474.15     40.38 o 
   4   4  12       82.46       75.07     12.72 o 
   5   4  12      217.46      227.76     17.22 o 
   6   4  12       10.99       15.68      3.83 o 
   7   4  12        4.94        7.52      3.88 o 
   0   5  12      299.98      354.95     27.03 o 
   1   5  12       10.81        8.39      4.61 o 
   2   5  12       82.21       94.17     23.14 o 
   3   5  12        0.58       -0.30      2.47 o 
   4   5  12       25.53        7.95      8.86 o 
   5   5  12       13.00        7.24      5.57 o 
   6   5  12       19.04        4.68      6.06 o 
   0   6  12       10.69        1.74     11.56 o 
   1   6  12       41.58       28.31     10.47 o 
   2   6  12       35.41       19.52      9.18 o 
   3   6  12        7.10        3.08      4.44 o 
   4   6  12       11.24        2.97      3.27 o 
   5   6  12        1.62        2.90      3.91 o 
   0   7  12       19.63       11.67     11.29 o 
   1   7  12        1.51        2.48      3.91 o 
   2   7  12        0.49        1.29     42.87 o 
   2   0  13     1887.17     1413.76     78.39 o 
   4   0  13      701.55      617.89     31.47 o 
   6   0  13      280.30      271.17     31.01 o 
   8   0  13       16.28       10.84      4.48 o 
   1   1  13     3451.86     2837.48    351.93 o 
   2   1  13      176.69      167.22     23.07 o 
   3   1  13      520.26      474.64     30.12 o 
   4   1  13       92.50       90.68      8.62 o 
   5   1  13       12.56       10.23      2.24 o 
   6   1  13       42.64       37.05      6.28 o 
   7   1  13      121.39      130.50     13.30 o 
   8   1  13       14.79        8.89      4.15 o 
   9   1  13        4.54       -2.65      3.57 o 
   1   2  13     1646.44     1578.18    144.66 o 
   2   2  13      841.37      874.38     93.21 o 
   3   2  13      306.99      293.48     21.79 o 
   4   2  13     1088.47     1198.13     75.42 o 
   5   2  13       74.91       74.47      4.21 o 
   6   2  13       28.08       31.33      5.61 o 
   7   2  13       30.90       32.08      4.99 o 
   8   2  13        7.91        5.58      4.18 o 
   1   3  13      414.67      372.60     13.33 o 
   2   3  13      557.69      586.95     24.39 o 
   3   3  13      102.55      109.76      9.93 o 
   4   3  13      332.68      329.00     30.34 o 
   5   3  13       74.62       85.90      9.22 o 
   6   3  13        0.64       -0.31      2.43 o 
   7   3  13       21.38       23.58      6.01 o 
   8   3  13        0.18       -2.00      2.68 o 
   1   4  13      925.19      899.93     43.03 o 
   2   4  13        4.60        6.43      2.13 o 
   3   4  13      171.86      182.67     13.07 o 
   4   4  13       50.12       41.93      8.54 o 
   5   4  13       77.62       67.25     14.67 o 
   6   4  13       20.31       19.46      6.58 o 
   7   4  13        7.13        4.47      3.52 o 
   1   5  13       17.31       14.28      5.34 o 
   2   5  13       37.70       31.63     11.57 o 
   3   5  13       16.54       10.71      4.38 o 
   4   5  13      100.34       87.39     27.30 o 
   5   5  13       17.38        8.34      3.36 o 
   6   5  13        9.36       10.85     12.70 o 
   1   6  13       39.15       37.84     12.06 o 
   2   6  13        8.61       11.18      4.29 o 
   3   6  13        1.88        2.87      3.78 o 
   4   6  13        8.17        4.71      5.46 o 
   1   7  13        4.81        9.28      4.10 o 
   0   0  14     2970.41     2957.18    634.64 o 
   2   0  14     1445.14      736.07    183.47 o 
   4   0  14        0.20        1.36      2.31 o 
   6   0  14       31.12       36.81      6.80 o 
   8   0  14       52.95       43.52     13.08 o 
   0   1  14        4.09        5.79      5.15 o 
   1   1  14      879.41      729.72     66.75 o 
   2   1  14      467.88      425.81     44.76 o 
   3   1  14     1520.96     1392.25     72.26 o 
   4   1  14       23.86       24.37      2.96 o 
   5   1  14      305.22      304.30     22.04 o 
   6   1  14        4.31        9.94      3.96 o 
   7   1  14       54.96       38.03      9.03 o 
   8   1  14        1.66       -0.34      4.72 o 
   0   2  14     3114.96     2878.53    222.96 o 
   1   2  14        5.84        3.88      3.85 o 
   2   2  14     1410.08     1431.71    133.29 o 
   3   2  14      709.57      714.04     96.63 o 
   4   2  14       64.81       79.81      4.42 o 
   5   2  14      359.92      362.13     13.39 o 
   6   2  14       60.50       71.98      8.44 o 
   7   2  14       32.17       32.93      5.96 o 
   8   2  14        9.65        8.94      3.95 o 
   0   3  14     1188.10     1216.76     55.05 o 
   1   3  14       97.34      100.27      5.36 o 
   2   3  14      332.28      324.31     34.26 o 
   3   3  14      481.40      500.53     22.43 o 
   4   3  14       55.53       63.13      5.87 o 
   5   3  14        9.92        9.98      2.85 o 
   6   3  14       26.78       20.33      5.76 o 
   7   3  14        5.81        5.04      3.33 o 
   8   3  14        1.36        2.66      4.76 o 
   0   4  14       26.38       16.96      3.91 o 
   1   4  14      225.57      192.42      8.80 o 
   2   4  14      104.53      112.79      9.30 o 
   3   4  14      403.95      453.32     21.48 o 
   4   4  14       80.99       63.54     17.33 o 
   5   4  14       23.81       20.04      4.04 o 
   6   4  14       12.84        7.52      3.17 o 
   7   4  14        2.91       -9.65      9.65 o 
   0   5  14      336.69      298.09     34.40 o 
   1   5  14       57.37       56.10     11.71 o 
   2   5  14       46.64       47.76     12.54 o 
   3   5  14        6.72        5.46      3.34 o 
   4   5  14        0.76       -1.76      1.76 o 
   5   5  14        9.58        9.35      5.58 o 
   6   5  14        1.52       -0.50      5.02 o 
   0   6  14       43.38       44.63     15.68 o 
   1   6  14        7.10        3.41      2.74 o 
   2   6  14        8.93        9.72      5.20 o 
   3   6  14       19.55       12.64     14.42 o 
   4   6  14        5.21        3.97      5.62 o 
   2   0  15     1159.89      888.98    100.22 o 
   4   0  15     1460.14     1512.73     77.61 o 
   6   0  15      134.98      148.40     16.21 o 
   8   0  15        1.49       -0.53      2.90 o 
   1   1  15     3227.35     2722.87    271.70 o 
   2   1  15       28.28       29.46      4.24 o 
   3   1  15      197.06      184.77     11.67 o 
   4   1  15      250.08      217.99     14.95 o 
   5   1  15       98.04       86.37      7.04 o 
   6   1  15       23.88       17.70      4.47 o 
   7   1  15        5.12        3.67      2.27 o 
   8   1  15        2.45       -3.24      3.91 o 
   1   2  15     1014.58      950.11     94.19 o 
   2   2  15     1551.74     1426.66    169.08 o 
   3   2  15      346.39      338.26     31.87 o 
   4   2  15      120.04      126.20      9.58 o 
   5   2  15       33.49       36.34      3.20 o 
   6   2  15       78.70       84.11      8.07 o 
   7   2  15       16.31       12.14      5.15 o 
   8   2  15        6.51        4.71      4.76 o 
   1   3  15      451.95      435.33     29.59 o 
   2   3  15      422.00      373.19     37.48 o 
   3   3  15       76.51       60.19     12.20 o 
   4   3  15      160.37      160.91     13.47 o 
   5   3  15       12.80       11.77      2.43 o 
   6   3  15       45.18       40.34      9.71 o 
   7   3  15        2.86        2.83      5.86 o 
   1   4  15      578.93      573.08     28.36 o 
   2   4  15      144.71      142.91      8.08 o 
   3   4  15       14.64       12.07      3.15 o 
   4   4  15        6.51        6.04      1.68 o 
   5   4  15        0.42        0.36      1.44 o 
   6   4  15        2.42       18.34      9.14 o 
   7   4  15        3.35       -3.22      4.59 o 
   1   5  15       34.10       31.71      7.49 o 
   2   5  15      109.51      102.04     17.36 o 
   3   5  15        1.62        0.43      2.13 o 
   4   5  15       35.23       18.77     12.61 o 
   5   5  15        5.50        4.63      3.91 o 
   6   5  15        3.50        7.51      9.97 o 
   1   6  15       31.58       31.29     10.28 o 
   2   6  15       10.17       11.17      9.85 o 
   3   6  15       10.61        4.12      6.35 o 
   4   6  15        1.68        3.73      3.85 o 
   0   0  16     3845.76     3984.46    451.42 o 
   2   0  16     3426.74     2845.21    328.83 o 
   4   0  16      106.19      103.79      9.48 o 
   6   0  16       86.04      102.45     19.38 o 
   8   0  16       29.82       23.03     17.56 o 
   0   1  16      580.60      485.31    100.37 o 
   1   1  16      966.05      905.52     91.33 o 
   2   1  16      216.48      206.91     18.00 o 
   3   1  16     1061.85      969.62     50.00 o 
   4   1  16       25.94       23.69      2.34 o 
   5   1  16      400.98      370.93     16.19 o 
   6   1  16       50.93       52.78      4.66 o 
   7   1  16       16.99        9.07      3.25 o 
   8   1  16        0.53       -2.29      3.44 o 
   0   2  16     1128.73     1082.11     76.58 o 
   1   2  16      434.31      433.06     33.17 o 
   2   2  16      511.93      525.71     47.58 o 
   3   2  16      319.15      341.46     32.55 o 
   4   2  16        2.46        0.85      2.56 o 
   5   2  16       87.48       83.73      7.76 o 
   6   2  16        6.82        6.54      3.01 o 
   7   2  16        3.41        6.42      3.27 o 
   8   2  16       12.85        9.44      6.38 o 
   0   3  16     1105.10      967.65     96.32 o 
   1   3  16      258.38      267.66     22.23 o 
   2   3  16      533.84      515.72     38.34 o 
   3   3  16      158.68      161.92     22.44 o 
   4   3  16       43.29       55.22     11.89 o 
   5   3  16       92.24      102.41     18.93 o 
   6   3  16        6.52        1.74      1.89 o 
   7   3  16        0.13        2.00     11.57 o 
   0   4  16       65.91       57.67      6.75 o 
   1   4  16       48.25       52.07      5.55 o 
   2   4  16       20.29       17.61      9.64 o 
   3   4  16      170.80      165.16     54.83 o 
   4   4  16        9.35        3.81      1.83 o 
   5   4  16       55.94       57.83     19.06 o 
   6   4  16        3.14        5.03      8.28 o 
   0   5  16      170.06      172.05     19.90 o 
   1   5  16        8.57        3.77      2.50 o 
   2   5  16      109.07      108.43     23.93 o 
   3   5  16        3.87        1.90      6.39 o 
   4   5  16        2.60        0.54      6.98 o 
   5   5  16        7.07        4.15      3.47 o 
   0   6  16       23.56       20.90      4.85 o 
   1   6  16        2.55        2.23      7.26 o 
   2   6  16        0.02        2.19      4.02 o 
   3   6  16       17.16       21.28      9.04 o 
   2   0  17     1319.11     1125.07     87.85 o 
   4   0  17      916.50      825.84     44.81 o 
   6   0  17      197.70      178.71     25.67 o 
   8   0  17       25.98       11.01     10.52 o 
   1   1  17     1744.06     1570.05    157.55 o 
   2   1  17      250.23      261.59     26.42 o 
   3   1  17      240.65      206.35     23.41 o 
   4   1  17      120.94      116.93      7.66 o 
   5   1  17       76.45       69.73      3.98 o 
   6   1  17       32.48       32.01      3.76 o 
   7   1  17       39.00       24.99      7.85 o 
   8   1  17        8.19        0.57      2.96 o 
   1   2  17      509.74      485.29     39.30 o 
   2   2  17      279.99      280.43     24.76 o 
   3   2  17       40.12       47.54      9.46 o 
   4   2  17      490.56      570.51     74.60 o 
   5   2  17       60.65       62.68      6.40 o 
   6   2  17       38.51       45.05      5.14 o 
   7   2  17        8.41        6.82      2.91 o 
   8   2  17        4.51       28.97     24.71 o 
   1   3  17      414.47      441.15     35.52 o 
   2   3  17      276.57      261.38     23.37 o 
   3   3  17      333.83      382.67     34.24 o 
   4   3  17      312.47      383.30     43.99 o 
   5   3  17       16.65       15.10      3.90 o 
   6   3  17       58.35       42.61     20.15 o 
   7   3  17        2.33       23.65     10.52 o 
   1   4  17      196.13      222.48     28.73 o 
   2   4  17        0.26        2.55      5.55 o 
   3   4  17       98.66       34.79     37.60 o 
   4   4  17       23.87       18.22     12.57 o 
   5   4  17        8.49        8.71      9.04 o 
   6   4  17        1.04        8.01     10.13 o 
   1   5  17        3.19        2.03      1.32 o 
   2   5  17       42.62       26.81     14.59 o 
   3   5  17        1.75       -0.38      5.13 o 
   4   5  17       46.75       18.13     17.60 o 
   5   5  17        0.11        0.65      2.77 o 
   1   6  17       34.05       50.68     15.92 o 
   2   6  17        1.76       -1.87      5.97 o 
   3   6  17        8.47        4.09     22.11 o 
   0   0  18     2788.48     2627.51    280.56 o 
   2   0  18      851.78      803.86     72.96 o 
   4   0  18        5.43        4.52      2.87 o 
   6   0  18       41.55       49.00      7.85 o 
   8   0  18       14.45        7.98      6.75 o 
   0   1  18     1219.91     1139.02    182.62 o 
   1   1  18       56.92       48.10      7.19 o 
   2   1  18      113.39      108.89     11.66 o 
   3   1  18     1038.33     1024.53     89.60 o 
   4   1  18       27.37       26.39      2.03 o 
   5   1  18      167.49      162.44     14.29 o 
   6   1  18        3.62        3.00      1.76 o 
   7   1  18       21.04        8.49      6.70 o 
   8   1  18        4.99        3.99      3.37 o 
   0   2  18     2115.47     2107.41    160.78 o 
   1   2  18      233.47      240.42     19.19 o 
   2   2  18      311.51      316.18     28.46 o 
   3   2  18       91.01      103.59     11.20 o 
   4   2  18       38.01       44.18     10.85 o 
   5   2  18       98.82       87.56      7.87 o 
   6   2  18       58.31       44.33      7.52 o 
   7   2  18        4.09       -6.55     10.22 o 
   0   3  18     1006.20     1013.10     86.80 o 
   1   3  18      371.61      369.19     36.39 o 
   2   3  18      365.16      375.39     30.01 o 
   3   3  18      141.43      163.97     18.06 o 
   4   3  18       25.16       19.90     11.00 o 
   5   3  18       74.84       67.94     21.60 o 
   6   3  18       16.27       12.84      9.78 o 
   7   3  18        9.28       12.85     11.60 o 
   0   4  18      158.80      180.67     37.27 o 
   1   4  18       27.55       19.55     11.18 o 
   2   4  18       22.52       19.09     10.80 o 
   3   4  18      130.30      161.50     31.22 o 
   4   4  18       21.68       13.01     11.29 o 
   5   4  18       51.50       45.48     19.23 o 
   6   4  18        6.30        3.36      6.73 o 
   0   5  18       55.02       56.76     77.30 o 
   1   5  18        0.56        2.07      5.94 o 
   2   5  18       78.89       70.06     27.06 o 
   3   5  18        4.35        2.90     10.99 o 
   4   5  18        0.49       -1.67      7.36 o 
   5   5  18        7.53        5.64     11.86 o 
   0   6  18       14.02       11.51     30.86 o 
   1   6  18        5.25        7.68     12.83 o 
   2   6  18        3.59        6.14     17.08 o 
   2   0  19      933.94     1014.94    104.35 o 
   4   0  19      511.92      445.08     53.90 o 
   6   0  19       47.91       49.89      7.86 o 
   8   0  19        8.61       -3.76      5.61 o 
   1   1  19     1638.24     1561.12    149.38 o 
   2   1  19      131.22      126.70     11.96 o 
   3   1  19      245.66      259.48     19.34 o 
   4   1  19       94.79       84.04     10.19 o 
   5   1  19        4.82        5.06      1.17 o 
   6   1  19       21.74       20.62      4.05 o 
   7   1  19       49.39       60.36     14.25 o 
   1   2  19      221.13      199.14     18.66 o 
   2   2  19      292.24      257.42     21.45 o 
   3   2  19      126.35      142.24     17.66 o 
   4   2  19      205.06      204.17     34.49 o 
   5   2  19        3.23        6.30      3.48 o 
   6   2  19       27.67       26.96     11.58 o 
   7   2  19       14.23        2.28      7.64 o 
   1   3  19      326.32      336.60     31.51 o 
   2   3  19      225.71      223.10     22.79 o 
   3   3  19        9.36        5.04      5.98 o 
   4   3  19      206.07      239.77     30.38 o 
   5   3  19        6.58       17.06      8.70 o 
   6   3  19       30.39       37.58     14.98 o 
   7   3  19        8.04       22.82      9.08 o 
   1   4  19      241.39      268.16     38.57 o 
   2   4  19        3.61        5.80      4.70 o 
   3   4  19       29.72       19.94     19.27 o 
   4   4  19       18.98       20.47     12.32 o 
   5   4  19        7.75        9.26      6.37 o 
   6   4  19        0.90       -2.76      6.23 o 
   1   5  19       11.76       22.57     11.06 o 
   2   5  19       36.35       28.87     14.90 o 
   3   5  19       12.69        5.99     11.44 o 
   4   5  19       26.16       14.36     13.66 o 
   1   6  19       26.87       42.60     32.78 o 
   2   6  19        3.08       -0.63     24.11 o 
   0   0  20     1799.79     1759.64    153.45 o 
   2   0  20      876.62      905.62     55.17 o 
   4   0  20       46.62       29.16      3.93 o 
   6   0  20       60.86       74.13     12.13 o 
   0   1  20      350.83      379.36     50.51 o 
   1   1  20       47.61       47.06      7.44 o 
   2   1  20      153.49      158.37     11.82 o 
   3   1  20      727.63      894.22     59.15 o 
   4   1  20       20.06       34.54     17.69 o 
   5   1  20      332.64      279.61     49.44 o 
   6   1  20        6.63        5.39      2.35 o 
   7   1  20       16.66       20.74     15.48 o 
   0   2  20      218.11      208.72     28.33 o 
   1   2  20      217.87      209.46     22.59 o 
   2   2  20      420.11      459.01     33.19 o 
   3   2  20      150.55      201.22     22.45 o 
   4   2  20       27.89       51.06     20.99 o 
   5   2  20       60.76       71.56      8.32 o 
   6   2  20       26.91       15.48      7.71 o 
   7   2  20        3.54        5.16     11.51 o 
   0   3  20      461.35      461.99     57.03 o 
   1   3  20       16.41       11.05      6.50 o 
   2   3  20      195.18      197.41     24.16 o 
   3   3  20      150.11      181.44     19.31 o 
   4   3  20       12.54        5.43      8.22 o 
   5   3  20       74.69       52.11     22.24 o 
   6   3  20       19.64       17.91      8.07 o 
   0   4  20       26.43       25.43     13.88 o 
   1   4  20       87.43      103.46     20.30 o 
   2   4  20       35.64       37.74      9.34 o 
   3   4  20       93.30       35.63     41.49 o 
   4   4  20        0.84        0.53      5.66 o 
   5   4  20       58.58       33.76     21.77 o 
   0   5  20      107.15       93.12     47.33 o 
   1   5  20       16.79       14.14      8.06 o 
   2   5  20       65.62       46.22     26.95 o 
   3   5  20        2.77        5.52      7.71 o 
   4   5  20        5.73        7.61      8.16 o 
   0   6  20        5.72       -3.97     21.53 o 
   1   6  20        0.94        3.57     39.59 o 
   2   0  21      366.21      320.10     19.90 o 
   4   0  21      540.04      492.19     69.36 o 
   6   0  21       70.88       83.40     12.20 o 
   1   1  21     1105.44     1182.96     93.56 o 
   2   1  21      126.41      146.79     12.79 o 
   3   1  21      346.51      383.78     26.17 o 
   4   1  21       23.51       18.11      6.60 o 
   5   1  21       10.81        6.61      2.51 o 
   6   1  21        8.36       11.65      5.78 o 
   7   1  21       34.00       30.36     16.07 o 
   1   2  21      598.56      631.24     49.72 o 
   2   2  21       41.90       47.82     10.34 o 
   3   2  21       49.47       56.72     12.99 o 
   4   2  21      162.80      206.50     19.42 o 
   5   2  21        2.34        1.67      2.45 o 
   6   2  21       70.88       60.11     12.70 o 
   7   2  21        9.60       22.13      7.84 o 
   1   3  21       41.49       43.64     13.67 o 
   2   3  21       99.03      129.93     17.49 o 
   3   3  21       65.93       31.56     24.13 o 
   4   3  21      112.75       82.78     31.57 o 
   5   3  21        4.77        1.93      4.02 o 
   6   3  21       24.92       27.70     18.21 o 
   1   4  21      124.58      148.99     21.10 o 
   2   4  21       36.99       25.53     12.51 o 
   3   4  21       75.28       36.41     21.21 o 
   4   4  21        5.82        5.24      9.06 o 
   5   4  21        3.00        5.00      6.97 o 
   1   5  21       15.79       11.14      8.86 o 
   2   5  21       14.01       20.75     13.38 o 
   3   5  21        1.59        0.23      5.58 o 
   0   0  22      820.21      732.62     38.70 o 
   2   0  22      395.43      383.90     16.20 o 
   4   0  22       42.45       27.45      4.41 o 
   6   0  22       58.41       69.36      7.94 o 
   0   1  22       71.24       85.44     11.35 o 
   1   1  22      463.84      541.37     31.42 o 
   2   1  22      148.16      169.08     14.63 o 
   3   1  22      240.61      262.05     20.36 o 
   4   1  22        5.12        1.77      3.11 o 
   5   1  22      211.21      158.30     55.29 o 
   6   1  22        9.52       12.57      5.38 o 
   7   1  22        4.34       12.11      6.15 o 
   0   2  22      598.94      627.56     88.41 o 
   1   2  22       25.78       25.16      7.75 o 
   2   2  22      263.84      324.67     33.72 o 
   3   2  22      276.83      319.81     27.98 o 
   4   2  22        1.44        4.78      4.33 o 
   5   2  22       54.94       55.80      5.90 o 
   6   2  22        2.13        2.88      7.64 o 
   0   3  22      193.76      232.98     53.18 o 
   1   3  22       28.22       30.19      9.09 o 
   2   3  22       92.43      106.13     19.34 o 
   3   3  22       41.07       33.53     13.30 o 
   4   3  22        5.43        1.96      6.95 o 
   5   3  22       28.11       13.16     11.33 o 
   6   3  22       10.15       14.91      7.84 o 
   0   4  22       23.83       34.31     16.50 o 
   1   4  22       67.98       70.98     14.48 o 
   2   4  22       18.42       11.89      7.84 o 
   3   4  22       27.20       19.68     13.39 o 
   4   4  22        4.77        5.75      7.82 o 
   5   4  22       29.04       19.07     10.08 o 
   0   5  22      120.01       76.75     40.04 o 
   1   5  22        0.96        4.81      8.10 o 
   2   5  22       11.79       11.92     12.50 o 
   3   5  22       14.20       12.13     12.55 o 
   2   0  23      135.81      132.74      7.83 o 
   4   0  23      466.13      417.61     30.88 o 
   6   0  23       51.09       53.58     42.37 o 
   1   1  23      645.58      707.33     31.40 o 
   2   1  23       33.76       40.20      6.04 o 
   3   1  23      160.09      165.72     15.35 o 
   4   1  23       56.92       49.90      8.77 o 
   5   1  23       24.65       20.25      4.60 o 
   6   1  23        4.62        9.72      8.14 o 
   1   2  23      279.92      372.58     44.75 o 
   2   2  23      283.04      321.69     39.36 o 
   3   2  23       75.35       86.39     16.37 o 
   4   2  23      116.41      134.49     11.05 o 
   5   2  23        6.21        8.30      4.64 o 
   6   2  23       10.54        4.07      5.46 o 
   1   3  23      114.97      143.24     26.94 o 
   2   3  23      100.86       64.32     39.44 o 
   3   3  23        1.29        0.64      6.12 o 
   4   3  23       58.03       13.96     14.34 o 
   5   3  23        7.18        8.24      5.91 o 
   1   4  23      189.04      239.58     63.59 o 
   2   4  23        6.82        2.12      6.57 o 
   3   4  23        6.31       12.55     10.46 o 
   4   4  23        7.30        7.30      7.49 o 
   1   5  23        8.06        9.34      9.09 o 
   2   5  23       27.76       24.57     12.62 o 
   0   0  24     1014.60     1052.08    213.23 o 
   2   0  24      426.28      363.88     26.24 o 
   4   0  24      209.50      159.66     28.97 o 
   0   1  24        9.52        8.61      4.72 o 
   1   1  24       29.78       39.74      7.00 o 
   2   1  24       19.67       18.11      4.81 o 
   3   1  24      260.17      272.78     20.63 o 
   4   1  24        8.61        6.90      4.24 o 
   5   1  24      134.09       98.24     20.87 o 
   0   2  24      489.50      693.84    143.08 o 
   1   2  24       48.60       56.18     14.04 o 
   2   2  24      134.92      157.41     18.93 o 
   3   2  24       71.48       84.49     11.81 o 
   4   2  24       28.75       28.92      5.81 o 
   5   2  24       31.14       18.99     11.01 o 
   6   2  24       27.39       13.10     11.01 o 
   0   3  24      238.74      262.03     60.48 o 
   1   3  24        5.90        3.72      6.58 o 
   2   3  24      124.79      143.98     19.74 o 
   3   3  24       74.81       27.29     26.77 o 
   4   3  24        4.80        0.37      3.81 o 
   5   3  24        5.37        1.47      7.82 o 
   0   4  24        0.58       -7.32     15.95 o 
   1   4  24       21.39       20.05     10.56 o 
   2   4  24        1.95       -2.79      5.06 o 
   3   4  24       91.97       26.66     46.67 o 
   4   4  24        9.16        4.81      7.30 o 
   0   5  24       40.48       41.41     36.96 o 
   1   5  24        8.76        5.14      8.83 o 
   2   0  25      515.11      474.49     29.80 o 
   4   0  25       89.87       67.71     20.79 o 
   1   1  25      349.88      353.96     20.42 o 
   2   1  25       53.42       48.42      5.48 o 
   3   1  25       10.40       10.27      5.08 o 
   4   1  25        6.00        4.45      3.19 o 
   5   1  25        4.99        5.18      4.72 o 
   1   2  25      114.11      138.03     16.81 o 
   2   2  25       68.47       72.02     17.67 o 
   3   2  25       17.29       14.22      5.49 o 
   4   2  25      134.63      147.26     29.12 o 
   5   2  25        1.73        0.69      3.37 o 
   1   3  25       64.93       69.43     28.55 o 
   2   3  25       59.45       15.23     18.63 o 
   3   3  25       22.65        8.08      9.50 o 
   4   3  25       59.94       14.43     14.39 o 
   1   4  25       89.24      117.73     33.87 o 
   2   4  25        0.65        0.60      4.88 o 
   3   4  25       19.98        9.21      9.48 o 
   0   0  26     1260.49     1363.05    174.54 o 
   2   0  26      295.77      240.59     24.07 o 
   4   0  26       25.08       31.36     38.70 o 
   0   1  26      326.80      315.40     24.38 o 
   1   1  26       47.92       47.32      7.73 o 
   2   1  26       25.97       22.34      3.58 o 
   3   1  26      221.94      226.54     21.35 o 
   4   1  26        0.61        6.46      3.38 o 
   5   1  26       16.08       19.03      8.58 o 
   0   2  26      265.47      364.16     41.61 o 
   1   2  26       37.46       48.53     14.42 o 
   2   2  26      115.15      121.34     25.19 o 
   3   2  26       61.46       40.68     14.73 o 
   4   2  26        2.04        6.90      3.13 o 
   5   2  26       26.20        9.65      4.86 o 
   0   3  26      151.04      258.23     93.72 o 
   1   3  26       11.85        6.10      5.18 o 
   2   3  26       60.35       16.86     21.05 o 
   3   3  26       33.52       12.38     14.06 o 
   4   3  26        1.04        2.10      3.55 o 
   0   4  26        6.48       24.49     24.55 o 
   1   4  26        0.98        1.58      6.74 o 
   2   4  26       16.62        4.83      7.02 o 
   2   0  27      272.92      329.18     66.14 o 
   4   0  27      249.87      308.39    136.43 o 
   1   1  27      322.16      330.27     22.87 o 
   2   1  27       61.11       55.37      8.11 o 
   3   1  27       45.71       50.90     10.48 o 
   4   1  27       39.91       75.32     17.53 o 
   5   1  27       27.11       27.95     10.69 o 
   1   2  27      102.22       76.94     29.09 o 
   2   2  27       74.39       65.09     18.89 o 
   3   2  27       11.63       10.64      4.36 o 
   4   2  27       29.60       43.19      7.07 o 
   1   3  27       39.69       17.51     16.74 o 
   2   3  27       37.96       12.87     10.38 o 
   3   3  27       12.19        3.28      6.20 o 
   1   4  27       60.25       55.42     23.37 o 
   0   0  28      261.07      348.28    120.46 o 
   2   0  28      228.35      262.48     33.91 o 
   4   0  28        4.04        1.19     10.91 o 
   0   1  28       14.91       16.27      4.70 o 
   1   1  28       71.08       88.64      8.60 o 
   2   1  28       25.03       13.18      8.49 o 
   3   1  28       93.37      114.04     16.15 o 
   4   1  28        2.86        3.52      4.21 o 
   0   2  28      134.74      167.30     25.17 o 
   1   2  28       14.94        9.70      7.70 o 
   2   2  28       36.89       23.94      9.96 o 
   3   2  28       37.49       25.95     10.00 o 
   4   2  28        0.50       12.27      5.82 o 
   0   3  28      110.60      145.04     41.50 o 
   1   3  28       21.84       13.76     11.53 o 
   2   3  28       33.37       10.58     10.74 o 
   3   3  28        3.22       -0.10      6.95 o 
   2   0  29       66.22       96.65     20.73 o 
   4   0  29       76.56      102.40     50.21 o 
   1   1  29      265.79      205.20     39.83 o 
   2   1  29        6.19       10.49      5.88 o 
   3   1  29       25.10       11.83      8.01 o 
   4   1  29        2.77       13.38      9.26 o 
   1   2  29       86.62       78.54     19.39 o 
   2   2  29       61.67       42.66     14.11 o 
   3   2  29        1.57        3.47      6.02 o 
   1   3  29       32.39       20.24     15.35 o 
   0   0  30      219.77      267.41     67.18 o 
   2   0  30       39.43       39.36     17.43 o 
   0   1  30       35.54       23.64     10.61 o 
   1   1  30       31.13       40.57     12.12 o 
   2   1  30        6.46        6.45      7.08 o 
   3   1  30      114.04      155.01     26.07 o 
   0   2  30      132.91      168.92     27.93 o 
   1   2  30       24.14       22.96      7.92 o 
   2   2  30       36.87       25.84     10.00 o 
   2   0  31       66.34      101.14     34.33 o 
   1   1  31      132.83      175.31     27.08 o 
   2   1  31       10.63        9.43      7.39 o 
   0   0  32      141.43      173.64     61.12 o 
                                                 
